# Supplementary material for: Cell-to-Cell Communication Circuits: Quantitative Analysis of Synthetic Logic Gates
Source: Front Physiol. 2012 Jul 25;3:287. doi: 10.3389/fphys.2012.00287 (PMC3429059; doi:10.3389/fphys.2012.00287)
Supplement: File S3 — Copasi file (.cps) of OR gate model. [file ORgate.cps]

<?xml version="1.0" encoding="UTF-8"?>
<!-- generated with COPASI 4.6 (Build 32) (http://www.copasi.org) at 2012-03-21 13:15:29 UTC -->
<?oxygen RNGSchema="http://www.copasi.org/static/schema/CopasiML.rng" type="xml"?>
<COPASI xmlns="http://www.copasi.org/static/schema" versionMajor="1" versionMinor="0" versionDevel="32">
  <ListOfFunctions>
    <Function key="Function_6" name="Constant flux (irreversible)" type="PreDefined" reversible="false">
      <Expression>
        v
      </Expression>
      <ListOfParameterDescriptions>
        <ParameterDescription key="FunctionParameter_49" name="v" order="0" role="constant"/>
      </ListOfParameterDescriptions>
    </Function>
    <Function key="Function_13" name="Mass action (irreversible)" type="MassAction" reversible="false">
      <Expression>
        k1*PRODUCT&lt;substrate_i&gt;
      </Expression>
      <ListOfParameterDescriptions>
        <ParameterDescription key="FunctionParameter_81" name="k1" order="0" role="constant"/>
        <ParameterDescription key="FunctionParameter_79" name="substrate" order="1" role="substrate"/>
      </ListOfParameterDescriptions>
    </Function>
    <Function key="Function_41" name="mass modified" type="UserDefined" reversible="unspecified">
      <Expression>
        k*S*M
      </Expression>
      <ListOfParameterDescriptions>
        <ParameterDescription key="FunctionParameter_260" name="k" order="0" role="constant"/>
        <ParameterDescription key="FunctionParameter_243" name="S" order="1" role="substrate"/>
        <ParameterDescription key="FunctionParameter_250" name="M" order="2" role="modifier"/>
      </ListOfParameterDescriptions>
    </Function>
    <Function key="Function_42" name="Activated production" type="UserDefined" reversible="unspecified">
      <Expression>
        k*Activator
      </Expression>
      <ListOfParameterDescriptions>
        <ParameterDescription key="FunctionParameter_254" name="k" order="0" role="constant"/>
        <ParameterDescription key="FunctionParameter_258" name="Activator" order="1" role="modifier"/>
      </ListOfParameterDescriptions>
    </Function>
    <Function key="Function_43" name="Rate Law for reaction30" type="UserDefined" reversible="unspecified">
      <Expression>
        (k*S)/(1+KI*M)
      </Expression>
      <ListOfParameterDescriptions>
        <ParameterDescription key="FunctionParameter_261" name="k" order="0" role="constant"/>
        <ParameterDescription key="FunctionParameter_262" name="S" order="1" role="substrate"/>
        <ParameterDescription key="FunctionParameter_264" name="KI" order="2" role="constant"/>
        <ParameterDescription key="FunctionParameter_266" name="M" order="3" role="modifier"/>
      </ListOfParameterDescriptions>
    </Function>
    <Function key="Function_44" name="Transport" type="UserDefined" reversible="unspecified">
      <MiriamAnnotation>
<rdf:RDF xmlns:dcterms="http://purl.org/dc/terms/" xmlns:rdf="http://www.w3.org/1999/02/22-rdf-syntax-ns#">
  <rdf:Description rdf:about="#Function_44">
    <dcterms:created>
      <rdf:Description>
        <dcterms:W3CDTF>2011-11-08T11:55:34Z</dcterms:W3CDTF>
      </rdf:Description>
    </dcterms:created>
  </rdf:Description>
</rdf:RDF>
      </MiriamAnnotation>
      <Expression>
        k*V*S
      </Expression>
      <ListOfParameterDescriptions>
        <ParameterDescription key="FunctionParameter_267" name="k" order="0" role="constant"/>
        <ParameterDescription key="FunctionParameter_263" name="V" order="1" role="volume"/>
        <ParameterDescription key="FunctionParameter_268" name="S" order="2" role="substrate"/>
      </ListOfParameterDescriptions>
    </Function>
    <Function key="Function_45" name="Transport_1" type="UserDefined" reversible="unspecified">
      <MiriamAnnotation>
<rdf:RDF xmlns:dcterms="http://purl.org/dc/terms/" xmlns:rdf="http://www.w3.org/1999/02/22-rdf-syntax-ns#">
  <rdf:Description rdf:about="#Function_45">
    <dcterms:created>
      <rdf:Description>
        <dcterms:W3CDTF>2011-11-08T11:55:56Z</dcterms:W3CDTF>
      </rdf:Description>
    </dcterms:created>
  </rdf:Description>
</rdf:RDF>
      </MiriamAnnotation>
      <Expression>
        k*k1*V*S
      </Expression>
      <ListOfParameterDescriptions>
        <ParameterDescription key="FunctionParameter_269" name="k" order="0" role="constant"/>
        <ParameterDescription key="FunctionParameter_265" name="k1" order="1" role="constant"/>
        <ParameterDescription key="FunctionParameter_271" name="V" order="2" role="volume"/>
        <ParameterDescription key="FunctionParameter_273" name="S" order="3" role="substrate"/>
      </ListOfParameterDescriptions>
    </Function>
  </ListOfFunctions>
  <Model key="Model_1" name="New Model" simulationType="time" timeUnit="s" volumeUnit="ml" areaUnit="m²" lengthUnit="m" quantityUnit="mmol" type="deterministic">
    <MiriamAnnotation>
<rdf:RDF
   xmlns:dcterms="http://purl.org/dc/terms/"
   xmlns:rdf="http://www.w3.org/1999/02/22-rdf-syntax-ns#">
  <rdf:Description rdf:about="#Model_1">
    <dcterms:created>
      <rdf:Description>
        <dcterms:W3CDTF>2011-03-30T14:02:56Z</dcterms:W3CDTF>
      </rdf:Description>
    </dcterms:created>
  </rdf:Description>
</rdf:RDF>

    </MiriamAnnotation>
    <Comment>
      <body xmlns="http://www.w3.org/1999/xhtml" />
    </Comment>
    <ListOfCompartments>
      <Compartment key="Compartment_0" name="Cytoplasm1" simulationType="assignment" dimensionality="3">
        <MiriamAnnotation>
<rdf:RDF xmlns:dcterms="http://purl.org/dc/terms/" xmlns:rdf="http://www.w3.org/1999/02/22-rdf-syntax-ns#">
  <rdf:Description rdf:about="#Compartment_0">
    <dcterms:created>
      <rdf:Description>
        <dcterms:W3CDTF>2011-09-14T17:59:32Z</dcterms:W3CDTF>
      </rdf:Description>
    </dcterms:created>
  </rdf:Description>
</rdf:RDF>
        </MiriamAnnotation>
        <Expression>
          0.5*&lt;CN=Root,Model=New Model,Vector=Values[cell_volume],Reference=Value&gt;
        </Expression>
      </Compartment>
      <Compartment key="Compartment_1" name="Nucleus1" simulationType="assignment" dimensionality="3">
        <Expression>
          0.07*&lt;CN=Root,Model=New Model,Vector=Values[cell_volume],Reference=Value&gt;
        </Expression>
      </Compartment>
      <Compartment key="Compartment_2" name="Cytoplasm2" simulationType="assignment" dimensionality="3">
        <Expression>
          0.5*&lt;CN=Root,Model=New Model,Vector=Values[cell_volume],Reference=Value&gt;
        </Expression>
      </Compartment>
      <Compartment key="Compartment_3" name="Nucleus2" simulationType="assignment" dimensionality="3">
        <Expression>
          0.07*&lt;CN=Root,Model=New Model,Vector=Values[cell_volume],Reference=Value&gt;
        </Expression>
      </Compartment>
      <Compartment key="Compartment_4" name="Cytoplasm3" simulationType="assignment" dimensionality="3">
        <MiriamAnnotation>
<rdf:RDF xmlns:dcterms="http://purl.org/dc/terms/" xmlns:rdf="http://www.w3.org/1999/02/22-rdf-syntax-ns#">
  <rdf:Description rdf:about="#Compartment_4">
    <dcterms:created>
      <rdf:Description>
        <dcterms:W3CDTF>2011-09-14T17:59:35Z</dcterms:W3CDTF>
      </rdf:Description>
    </dcterms:created>
  </rdf:Description>
</rdf:RDF>
        </MiriamAnnotation>
        <Expression>
          0.5*&lt;CN=Root,Model=New Model,Vector=Values[cell_volume],Reference=Value&gt;
        </Expression>
      </Compartment>
    </ListOfCompartments>
    <ListOfMetabolites>
      <Metabolite key="Metabolite_0" name="Pbs2" simulationType="reactions" compartment="Compartment_0">
        <MiriamAnnotation>
<rdf:RDF xmlns:dcterms="http://purl.org/dc/terms/" xmlns:rdf="http://www.w3.org/1999/02/22-rdf-syntax-ns#">
  <rdf:Description rdf:about="#Metabolite_0">
    <dcterms:created>
      <rdf:Description>
        <dcterms:W3CDTF>2011-08-17T11:33:25Z</dcterms:W3CDTF>
      </rdf:Description>
    </dcterms:created>
  </rdf:Description>
</rdf:RDF>
        </MiriamAnnotation>
      </Metabolite>
      <Metabolite key="Metabolite_1" name="Pbs2pp" simulationType="reactions" compartment="Compartment_0">
      </Metabolite>
      <Metabolite key="Metabolite_2" name="osmostress" simulationType="assignment" compartment="Compartment_0">
        <Expression>
          if(&lt;CN=Root,Model=New Model,Vector=Values[w],Reference=Value&gt;*&lt;CN=Root,Model=New Model,Vector=Compartments[Cytoplasm1],Vector=Metabolites[NaCl],Reference=Concentration&gt;-&lt;CN=Root,Model=New Model,Vector=Compartments[Cytoplasm1],Vector=Metabolites[Int_osmo],Reference=Concentration&gt; gt 0,&lt;CN=Root,Model=New Model,Vector=Values[w],Reference=Value&gt;*&lt;CN=Root,Model=New Model,Vector=Compartments[Cytoplasm1],Vector=Metabolites[NaCl],Reference=Concentration&gt;-&lt;CN=Root,Model=New Model,Vector=Compartments[Cytoplasm1],Vector=Metabolites[Int_osmo],Reference=Concentration&gt;,0)
        </Expression>
      </Metabolite>
      <Metabolite key="Metabolite_3" name="Hog1c" simulationType="reactions" compartment="Compartment_0">
        <MiriamAnnotation>
<rdf:RDF xmlns:dcterms="http://purl.org/dc/terms/" xmlns:rdf="http://www.w3.org/1999/02/22-rdf-syntax-ns#">
  <rdf:Description rdf:about="#Metabolite_3">
    <dcterms:created>
      <rdf:Description>
        <dcterms:W3CDTF>2011-03-31T18:16:46Z</dcterms:W3CDTF>
      </rdf:Description>
    </dcterms:created>
  </rdf:Description>
</rdf:RDF>
        </MiriamAnnotation>
      </Metabolite>
      <Metabolite key="Metabolite_4" name="Hog1ppc" simulationType="reactions" compartment="Compartment_0">
        <MiriamAnnotation>
<rdf:RDF xmlns:dcterms="http://purl.org/dc/terms/" xmlns:rdf="http://www.w3.org/1999/02/22-rdf-syntax-ns#">
  <rdf:Description rdf:about="#Metabolite_4">
    <dcterms:created>
      <rdf:Description>
        <dcterms:W3CDTF>2011-03-31T18:16:48Z</dcterms:W3CDTF>
      </rdf:Description>
    </dcterms:created>
  </rdf:Description>
</rdf:RDF>
        </MiriamAnnotation>
      </Metabolite>
      <Metabolite key="Metabolite_5" name="Int_osmo" simulationType="reactions" compartment="Compartment_0">
      </Metabolite>
      <Metabolite key="Metabolite_6" name="NaCl" simulationType="fixed" compartment="Compartment_0">
        <MiriamAnnotation>
<rdf:RDF xmlns:dcterms="http://purl.org/dc/terms/" xmlns:rdf="http://www.w3.org/1999/02/22-rdf-syntax-ns#">
  <rdf:Description rdf:about="#Metabolite_6">
    <dcterms:created>
      <rdf:Description>
        <dcterms:W3CDTF>2011-03-31T12:51:45Z</dcterms:W3CDTF>
      </rdf:Description>
    </dcterms:created>
  </rdf:Description>
</rdf:RDF>
        </MiriamAnnotation>
      </Metabolite>
      <Metabolite key="Metabolite_7" name="MFalpha1-mRNA" simulationType="reactions" compartment="Compartment_0">
      </Metabolite>
      <Metabolite key="Metabolite_8" name="Prepro-Alpha" simulationType="reactions" compartment="Compartment_0">
      </Metabolite>
      <Metabolite key="Metabolite_9" name="Alpha" simulationType="reactions" compartment="Compartment_0">
      </Metabolite>
      <Metabolite key="Metabolite_10" name="Hog1n" simulationType="reactions" compartment="Compartment_1">
        <MiriamAnnotation>
<rdf:RDF xmlns:dcterms="http://purl.org/dc/terms/" xmlns:rdf="http://www.w3.org/1999/02/22-rdf-syntax-ns#">
  <rdf:Description rdf:about="#Metabolite_10">
    <dcterms:created>
      <rdf:Description>
        <dcterms:W3CDTF>2011-03-31T18:16:40Z</dcterms:W3CDTF>
      </rdf:Description>
    </dcterms:created>
  </rdf:Description>
</rdf:RDF>
        </MiriamAnnotation>
      </Metabolite>
      <Metabolite key="Metabolite_11" name="Hog1ppn" simulationType="reactions" compartment="Compartment_1">
        <MiriamAnnotation>
<rdf:RDF xmlns:dcterms="http://purl.org/dc/terms/" xmlns:rdf="http://www.w3.org/1999/02/22-rdf-syntax-ns#">
  <rdf:Description rdf:about="#Metabolite_11">
    <dcterms:created>
      <rdf:Description>
        <dcterms:W3CDTF>2011-03-31T18:16:50Z</dcterms:W3CDTF>
      </rdf:Description>
    </dcterms:created>
  </rdf:Description>
</rdf:RDF>
        </MiriamAnnotation>
      </Metabolite>
      <Metabolite key="Metabolite_12" name="Alpha_in_culture" simulationType="assignment" compartment="Compartment_2">
        <MiriamAnnotation>
<rdf:RDF xmlns:dcterms="http://purl.org/dc/terms/" xmlns:rdf="http://www.w3.org/1999/02/22-rdf-syntax-ns#">
  <rdf:Description rdf:about="#Metabolite_12">
    <dcterms:created>
      <rdf:Description>
        <dcterms:W3CDTF>2011-09-14T18:06:57Z</dcterms:W3CDTF>
      </rdf:Description>
    </dcterms:created>
  </rdf:Description>
</rdf:RDF>
        </MiriamAnnotation>
        <Expression>
          (&lt;CN=Root,Model=New Model,Vector=Compartments[Cytoplasm1],Vector=Metabolites[Alpha],Reference=Concentration&gt;+&lt;CN=Root,Model=New Model,Vector=Compartments[Cytoplasm3],Vector=Metabolites[Alpha-2],Reference=Concentration&gt;)/&lt;CN=Root,Model=New Model,Vector=Values[dilution],Reference=Value&gt;
        </Expression>
      </Metabolite>
      <Metabolite key="Metabolite_13" name="Ste2" simulationType="reactions" compartment="Compartment_2">
        <MiriamAnnotation>
<rdf:RDF xmlns:dcterms="http://purl.org/dc/terms/" xmlns:rdf="http://www.w3.org/1999/02/22-rdf-syntax-ns#">
  <rdf:Description rdf:about="#Metabolite_13">
    <dcterms:created>
      <rdf:Description>
        <dcterms:W3CDTF>2012-01-02T13:24:53Z</dcterms:W3CDTF>
      </rdf:Description>
    </dcterms:created>
  </rdf:Description>
</rdf:RDF>
        </MiriamAnnotation>
      </Metabolite>
      <Metabolite key="Metabolite_14" name="Ste2-Ph" simulationType="reactions" compartment="Compartment_2">
      </Metabolite>
      <Metabolite key="Metabolite_15" name="active-Ste5_complex" simulationType="reactions" compartment="Compartment_2">
      </Metabolite>
      <Metabolite key="Metabolite_16" name="inactive-Ste5_complex" simulationType="reactions" compartment="Compartment_2">
        <MiriamAnnotation>
<rdf:RDF xmlns:dcterms="http://purl.org/dc/terms/" xmlns:rdf="http://www.w3.org/1999/02/22-rdf-syntax-ns#">
  <rdf:Description rdf:about="#Metabolite_16">
    <dcterms:created>
      <rdf:Description>
        <dcterms:W3CDTF>2011-08-17T11:34:24Z</dcterms:W3CDTF>
      </rdf:Description>
    </dcterms:created>
  </rdf:Description>
</rdf:RDF>
        </MiriamAnnotation>
      </Metabolite>
      <Metabolite key="Metabolite_17" name="Fus3ppc" simulationType="reactions" compartment="Compartment_2">
        <MiriamAnnotation>
<rdf:RDF xmlns:dcterms="http://purl.org/dc/terms/" xmlns:rdf="http://www.w3.org/1999/02/22-rdf-syntax-ns#">
  <rdf:Description rdf:about="#Metabolite_17">
    <dcterms:created>
      <rdf:Description>
        <dcterms:W3CDTF>2011-08-16T17:51:41Z</dcterms:W3CDTF>
      </rdf:Description>
    </dcterms:created>
  </rdf:Description>
</rdf:RDF>
        </MiriamAnnotation>
      </Metabolite>
      <Metabolite key="Metabolite_18" name="Fus3c" simulationType="reactions" compartment="Compartment_2">
        <MiriamAnnotation>
<rdf:RDF xmlns:dcterms="http://purl.org/dc/terms/" xmlns:rdf="http://www.w3.org/1999/02/22-rdf-syntax-ns#">
  <rdf:Description rdf:about="#Metabolite_18">
    <dcterms:created>
      <rdf:Description>
        <dcterms:W3CDTF>2011-08-16T17:51:43Z</dcterms:W3CDTF>
      </rdf:Description>
    </dcterms:created>
  </rdf:Description>
</rdf:RDF>
        </MiriamAnnotation>
      </Metabolite>
      <Metabolite key="Metabolite_19" name="GFP-mRNA" simulationType="reactions" compartment="Compartment_2">
        <MiriamAnnotation>
<rdf:RDF xmlns:dcterms="http://purl.org/dc/terms/" xmlns:rdf="http://www.w3.org/1999/02/22-rdf-syntax-ns#">
  <rdf:Description rdf:about="#Metabolite_19">
    <dcterms:created>
      <rdf:Description>
        <dcterms:W3CDTF>2011-08-16T17:52:29Z</dcterms:W3CDTF>
      </rdf:Description>
    </dcterms:created>
  </rdf:Description>
</rdf:RDF>
        </MiriamAnnotation>
      </Metabolite>
      <Metabolite key="Metabolite_20" name="nascent-GFP" simulationType="reactions" compartment="Compartment_2">
        <MiriamAnnotation>
<rdf:RDF xmlns:dcterms="http://purl.org/dc/terms/" xmlns:rdf="http://www.w3.org/1999/02/22-rdf-syntax-ns#">
  <rdf:Description rdf:about="#Metabolite_20">
    <dcterms:created>
      <rdf:Description>
        <dcterms:W3CDTF>2011-06-16T11:16:31Z</dcterms:W3CDTF>
      </rdf:Description>
    </dcterms:created>
  </rdf:Description>
</rdf:RDF>
        </MiriamAnnotation>
      </Metabolite>
      <Metabolite key="Metabolite_21" name="mature-GFP" simulationType="reactions" compartment="Compartment_2">
        <MiriamAnnotation>
<rdf:RDF xmlns:dcterms="http://purl.org/dc/terms/" xmlns:rdf="http://www.w3.org/1999/02/22-rdf-syntax-ns#">
  <rdf:Description rdf:about="#Metabolite_21">
    <dcterms:created>
      <rdf:Description>
        <dcterms:W3CDTF>2011-06-16T11:16:39Z</dcterms:W3CDTF>
      </rdf:Description>
    </dcterms:created>
  </rdf:Description>
</rdf:RDF>
        </MiriamAnnotation>
      </Metabolite>
      <Metabolite key="Metabolite_22" name="Fus3n" simulationType="reactions" compartment="Compartment_3">
        <MiriamAnnotation>
<rdf:RDF xmlns:dcterms="http://purl.org/dc/terms/" xmlns:rdf="http://www.w3.org/1999/02/22-rdf-syntax-ns#">
  <rdf:Description rdf:about="#Metabolite_22">
    <dcterms:created>
      <rdf:Description>
        <dcterms:W3CDTF>2011-08-16T17:52:31Z</dcterms:W3CDTF>
      </rdf:Description>
    </dcterms:created>
  </rdf:Description>
</rdf:RDF>
        </MiriamAnnotation>
      </Metabolite>
      <Metabolite key="Metabolite_23" name="Fus3ppn" simulationType="reactions" compartment="Compartment_3">
        <MiriamAnnotation>
<rdf:RDF xmlns:dcterms="http://purl.org/dc/terms/" xmlns:rdf="http://www.w3.org/1999/02/22-rdf-syntax-ns#">
  <rdf:Description rdf:about="#Metabolite_23">
    <dcterms:created>
      <rdf:Description>
        <dcterms:W3CDTF>2011-03-31T18:19:08Z</dcterms:W3CDTF>
      </rdf:Description>
    </dcterms:created>
  </rdf:Description>
</rdf:RDF>
        </MiriamAnnotation>
      </Metabolite>
      <Metabolite key="Metabolite_24" name="Gal" simulationType="reactions" compartment="Compartment_4">
        <MiriamAnnotation>
<rdf:RDF xmlns:dcterms="http://purl.org/dc/terms/" xmlns:rdf="http://www.w3.org/1999/02/22-rdf-syntax-ns#">
  <rdf:Description rdf:about="#Metabolite_24">
    <dcterms:created>
      <rdf:Description>
        <dcterms:W3CDTF>2011-09-14T18:03:40Z</dcterms:W3CDTF>
      </rdf:Description>
    </dcterms:created>
  </rdf:Description>
</rdf:RDF>
        </MiriamAnnotation>
      </Metabolite>
      <Metabolite key="Metabolite_25" name="MFalpha1-mRNA-2" simulationType="reactions" compartment="Compartment_4">
        <MiriamAnnotation>
<rdf:RDF xmlns:dcterms="http://purl.org/dc/terms/" xmlns:rdf="http://www.w3.org/1999/02/22-rdf-syntax-ns#">
  <rdf:Description rdf:about="#Metabolite_25">
    <dcterms:created>
      <rdf:Description>
        <dcterms:W3CDTF>2011-09-14T18:05:19Z</dcterms:W3CDTF>
      </rdf:Description>
    </dcterms:created>
  </rdf:Description>
</rdf:RDF>
        </MiriamAnnotation>
      </Metabolite>
      <Metabolite key="Metabolite_26" name="Alpha-2" simulationType="reactions" compartment="Compartment_4">
      </Metabolite>
      <Metabolite key="Metabolite_27" name="Prepro-Alpha-2" simulationType="reactions" compartment="Compartment_4">
        <MiriamAnnotation>
<rdf:RDF xmlns:dcterms="http://purl.org/dc/terms/" xmlns:rdf="http://www.w3.org/1999/02/22-rdf-syntax-ns#">
  <rdf:Description rdf:about="#Metabolite_27">
    <dcterms:created>
      <rdf:Description>
        <dcterms:W3CDTF>2011-09-14T18:40:39Z</dcterms:W3CDTF>
      </rdf:Description>
    </dcterms:created>
  </rdf:Description>
</rdf:RDF>
        </MiriamAnnotation>
      </Metabolite>
    </ListOfMetabolites>
    <ListOfModelValues>
      <ModelValue key="ModelValue_0" name="totalPP-Hog1" simulationType="assignment">
        <MiriamAnnotation>
<rdf:RDF xmlns:dcterms="http://purl.org/dc/terms/" xmlns:rdf="http://www.w3.org/1999/02/22-rdf-syntax-ns#">
  <rdf:Description rdf:about="#ModelValue_0">
    <dcterms:created>
      <rdf:Description>
        <dcterms:W3CDTF>2011-05-11T10:38:50Z</dcterms:W3CDTF>
      </rdf:Description>
    </dcterms:created>
  </rdf:Description>
</rdf:RDF>
        </MiriamAnnotation>
        <Expression>
          (&lt;CN=Root,Model=New Model,Vector=Compartments[Cytoplasm1],Vector=Metabolites[Hog1ppc],Reference=Concentration&gt;*&lt;CN=Root,Model=New Model,Vector=Compartments[Cytoplasm1],Reference=Volume&gt;+&lt;CN=Root,Model=New Model,Vector=Compartments[Nucleus1],Vector=Metabolites[Hog1ppn],Reference=Concentration&gt;*&lt;CN=Root,Model=New Model,Vector=Compartments[Nucleus1],Reference=Volume&gt;)/(&lt;CN=Root,Model=New Model,Vector=Compartments[Cytoplasm1],Reference=Volume&gt;+&lt;CN=Root,Model=New Model,Vector=Compartments[Nucleus1],Reference=Volume&gt;)
        </Expression>
      </ModelValue>
      <ModelValue key="ModelValue_1" name="cell_volume" simulationType="fixed">
        <MiriamAnnotation>
<rdf:RDF xmlns:dcterms="http://purl.org/dc/terms/" xmlns:rdf="http://www.w3.org/1999/02/22-rdf-syntax-ns#">
  <rdf:Description rdf:about="#ModelValue_1">
    <dcterms:created>
      <rdf:Description>
        <dcterms:W3CDTF>2011-05-11T10:46:58Z</dcterms:W3CDTF>
      </rdf:Description>
    </dcterms:created>
  </rdf:Description>
</rdf:RDF>
        </MiriamAnnotation>
      </ModelValue>
      <ModelValue key="ModelValue_2" name="total_rel-PP-Hog1" simulationType="assignment">
        <Expression>
          (&lt;CN=Root,Model=New Model,Vector=Compartments[Cytoplasm1],Vector=Metabolites[Hog1ppc],Reference=ParticleNumber&gt;+&lt;CN=Root,Model=New Model,Vector=Compartments[Nucleus1],Vector=Metabolites[Hog1ppn],Reference=ParticleNumber&gt;)/(0.5*(&lt;CN=Root,Model=New Model,Vector=Compartments[Cytoplasm1],Vector=Metabolites[Hog1c],Reference=InitialParticleNumber&gt;+&lt;CN=Root,Model=New Model,Vector=Compartments[Cytoplasm1],Vector=Metabolites[Hog1ppc],Reference=InitialParticleNumber&gt;+&lt;CN=Root,Model=New Model,Vector=Compartments[Nucleus1],Vector=Metabolites[Hog1n],Reference=InitialParticleNumber&gt;+&lt;CN=Root,Model=New Model,Vector=Compartments[Nucleus1],Vector=Metabolites[Hog1ppn],Reference=InitialParticleNumber&gt;))
        </Expression>
      </ModelValue>
      <ModelValue key="ModelValue_3" name="w" simulationType="fixed">
      </ModelValue>
      <ModelValue key="ModelValue_4" name="k_nuc_exp" simulationType="fixed">
        <MiriamAnnotation>
<rdf:RDF xmlns:dcterms="http://purl.org/dc/terms/" xmlns:rdf="http://www.w3.org/1999/02/22-rdf-syntax-ns#">
  <rdf:Description rdf:about="#ModelValue_4">
    <dcterms:created>
      <rdf:Description>
        <dcterms:W3CDTF>2011-11-08T11:57:33Z</dcterms:W3CDTF>
      </rdf:Description>
    </dcterms:created>
  </rdf:Description>
</rdf:RDF>
        </MiriamAnnotation>
      </ModelValue>
      <ModelValue key="ModelValue_5" name="k_nuc_imp" simulationType="fixed">
        <MiriamAnnotation>
<rdf:RDF xmlns:dcterms="http://purl.org/dc/terms/" xmlns:rdf="http://www.w3.org/1999/02/22-rdf-syntax-ns#">
  <rdf:Description rdf:about="#ModelValue_5">
    <dcterms:created>
      <rdf:Description>
        <dcterms:W3CDTF>2011-07-11T11:09:54Z</dcterms:W3CDTF>
      </rdf:Description>
    </dcterms:created>
  </rdf:Description>
</rdf:RDF>
        </MiriamAnnotation>
      </ModelValue>
      <ModelValue key="ModelValue_6" name="dilution" simulationType="assignment">
        <MiriamAnnotation>
<rdf:RDF xmlns:dcterms="http://purl.org/dc/terms/" xmlns:rdf="http://www.w3.org/1999/02/22-rdf-syntax-ns#">
  <rdf:Description rdf:about="#ModelValue_6">
    <dcterms:created>
      <rdf:Description>
        <dcterms:W3CDTF>2011-05-11T10:39:06Z</dcterms:W3CDTF>
      </rdf:Description>
    </dcterms:created>
  </rdf:Description>
</rdf:RDF>
        </MiriamAnnotation>
        <Expression>
          13800*exp(-0.173*(&lt;CN=Root,Model=New Model,Reference=Time&gt;/3600))
        </Expression>
      </ModelValue>
      <ModelValue key="ModelValue_7" name="Fus3_ratio" simulationType="assignment">
        <Expression>
          (&lt;CN=Root,Model=New Model,Vector=Compartments[Nucleus2],Vector=Metabolites[Fus3n],Reference=Concentration&gt;+&lt;CN=Root,Model=New Model,Vector=Compartments[Nucleus2],Vector=Metabolites[Fus3ppn],Reference=Concentration&gt;)/(&lt;CN=Root,Model=New Model,Vector=Compartments[Cytoplasm2],Vector=Metabolites[Fus3c],Reference=Concentration&gt;+&lt;CN=Root,Model=New Model,Vector=Compartments[Cytoplasm2],Vector=Metabolites[Fus3ppc],Reference=Concentration&gt;)
        </Expression>
      </ModelValue>
      <ModelValue key="ModelValue_8" name="total_rel-PP-Fus3" simulationType="assignment">
        <Expression>
          (&lt;CN=Root,Model=New Model,Vector=Compartments[Cytoplasm2],Vector=Metabolites[Fus3ppc],Reference=ParticleNumber&gt;+&lt;CN=Root,Model=New Model,Vector=Compartments[Nucleus2],Vector=Metabolites[Fus3ppn],Reference=ParticleNumber&gt;)/(0.5*(&lt;CN=Root,Model=New Model,Vector=Compartments[Cytoplasm2],Vector=Metabolites[Fus3ppc],Reference=InitialParticleNumber&gt;+&lt;CN=Root,Model=New Model,Vector=Compartments[Cytoplasm2],Vector=Metabolites[Fus3c],Reference=InitialParticleNumber&gt;+&lt;CN=Root,Model=New Model,Vector=Compartments[Nucleus2],Vector=Metabolites[Fus3n],Reference=InitialParticleNumber&gt;+&lt;CN=Root,Model=New Model,Vector=Compartments[Nucleus2],Vector=Metabolites[Fus3ppn],Reference=InitialParticleNumber&gt;))
        </Expression>
      </ModelValue>
      <ModelValue key="ModelValue_9" name="MFalpha-mRNA-rel_to_10molecules" simulationType="assignment">
        <MiriamAnnotation>
<rdf:RDF xmlns:dcterms="http://purl.org/dc/terms/" xmlns:rdf="http://www.w3.org/1999/02/22-rdf-syntax-ns#">
  <rdf:Description rdf:about="#ModelValue_9">
    <dcterms:created>
      <rdf:Description>
        <dcterms:W3CDTF>2011-05-11T10:48:06Z</dcterms:W3CDTF>
      </rdf:Description>
    </dcterms:created>
  </rdf:Description>
</rdf:RDF>
        </MiriamAnnotation>
        <Expression>
          &lt;CN=Root,Model=New Model,Vector=Compartments[Cytoplasm1],Vector=Metabolites[MFalpha1-mRNA],Reference=Concentration&gt;/(0.6*1e-9)
        </Expression>
      </ModelValue>
      <ModelValue key="ModelValue_10" name="GFP-mRNA-rel_to_10molecules" simulationType="assignment">
        <MiriamAnnotation>
<rdf:RDF xmlns:dcterms="http://purl.org/dc/terms/" xmlns:rdf="http://www.w3.org/1999/02/22-rdf-syntax-ns#">
  <rdf:Description rdf:about="#ModelValue_10">
    <dcterms:created>
      <rdf:Description>
        <dcterms:W3CDTF>2011-05-11T10:49:11Z</dcterms:W3CDTF>
      </rdf:Description>
    </dcterms:created>
  </rdf:Description>
</rdf:RDF>
        </MiriamAnnotation>
        <Expression>
          &lt;CN=Root,Model=New Model,Vector=Compartments[Cytoplasm2],Vector=Metabolites[GFP-mRNA],Reference=Concentration&gt;/(0.6*1e-9)
        </Expression>
      </ModelValue>
      <ModelValue key="ModelValue_11" name="k_small" simulationType="fixed">
        <MiriamAnnotation>
<rdf:RDF xmlns:dcterms="http://purl.org/dc/terms/" xmlns:rdf="http://www.w3.org/1999/02/22-rdf-syntax-ns#">
  <rdf:Description rdf:about="#ModelValue_11">
    <dcterms:created>
      <rdf:Description>
        <dcterms:W3CDTF>2011-07-11T11:28:30Z</dcterms:W3CDTF>
      </rdf:Description>
    </dcterms:created>
  </rdf:Description>
</rdf:RDF>
        </MiriamAnnotation>
      </ModelValue>
      <ModelValue key="ModelValue_12" name="Ste2-production_rate" simulationType="assignment">
        <MiriamAnnotation>
<rdf:RDF xmlns:dcterms="http://purl.org/dc/terms/" xmlns:rdf="http://www.w3.org/1999/02/22-rdf-syntax-ns#">
  <rdf:Description rdf:about="#ModelValue_12">
    <dcterms:created>
      <rdf:Description>
        <dcterms:W3CDTF>2011-07-11T11:30:37Z</dcterms:W3CDTF>
      </rdf:Description>
    </dcterms:created>
  </rdf:Description>
</rdf:RDF>
        </MiriamAnnotation>
        <Expression>
          &lt;CN=Root,Model=New Model,Vector=Compartments[Cytoplasm2],Vector=Metabolites[Ste2],Reference=InitialConcentration&gt;*&lt;CN=Root,Model=New Model,Vector=Reactions[reaction4],ParameterGroup=Parameters,Parameter=k1,Reference=Value&gt;
        </Expression>
      </ModelValue>
      <ModelValue key="ModelValue_13" name="GAL_delay" simulationType="fixed">
        <MiriamAnnotation>
<rdf:RDF xmlns:dcterms="http://purl.org/dc/terms/" xmlns:rdf="http://www.w3.org/1999/02/22-rdf-syntax-ns#">
  <rdf:Description rdf:about="#ModelValue_13">
    <dcterms:created>
      <rdf:Description>
        <dcterms:W3CDTF>2011-09-14T18:34:13Z</dcterms:W3CDTF>
      </rdf:Description>
    </dcterms:created>
  </rdf:Description>
</rdf:RDF>
        </MiriamAnnotation>
      </ModelValue>
      <ModelValue key="ModelValue_14" name="k_for_v37" simulationType="fixed">
        <MiriamAnnotation>
<rdf:RDF xmlns:dcterms="http://purl.org/dc/terms/" xmlns:rdf="http://www.w3.org/1999/02/22-rdf-syntax-ns#">
  <rdf:Description rdf:about="#ModelValue_14">
    <dcterms:created>
      <rdf:Description>
        <dcterms:W3CDTF>2011-09-19T21:40:13Z</dcterms:W3CDTF>
      </rdf:Description>
    </dcterms:created>
  </rdf:Description>
</rdf:RDF>
        </MiriamAnnotation>
      </ModelValue>
      <ModelValue key="ModelValue_15" name="k_for_GALtranscription" simulationType="assignment">
        <MiriamAnnotation>
<rdf:RDF xmlns:dcterms="http://purl.org/dc/terms/" xmlns:rdf="http://www.w3.org/1999/02/22-rdf-syntax-ns#">
  <rdf:Description rdf:about="#ModelValue_15">
    <dcterms:created>
      <rdf:Description>
        <dcterms:W3CDTF>2012-01-02T14:40:10Z</dcterms:W3CDTF>
      </rdf:Description>
    </dcterms:created>
  </rdf:Description>
</rdf:RDF>
        </MiriamAnnotation>
        <Expression>
          if(&lt;CN=Root,Model=New Model,Reference=Time&gt; lt &lt;CN=Root,Model=New Model,Vector=Values[GAL_delay],Reference=Value&gt;,0,&lt;CN=Root,Model=New Model,Vector=Values[k_for_v37],Reference=Value&gt;)
        </Expression>
      </ModelValue>
      <ModelValue key="ModelValue_16" name="MFalpha-mRNA-2-rel_to_10molecules" simulationType="assignment">
        <Expression>
          &lt;CN=Root,Model=New Model,Vector=Compartments[Cytoplasm3],Vector=Metabolites[MFalpha1-mRNA-2],Reference=Concentration&gt;/(0.6*1e-9)
        </Expression>
      </ModelValue>
    </ListOfModelValues>
    <ListOfReactions>
      <Reaction key="Reaction_0" name="reaction20" reversible="false">
        <MiriamAnnotation>
<rdf:RDF xmlns:dcterms="http://purl.org/dc/terms/" xmlns:rdf="http://www.w3.org/1999/02/22-rdf-syntax-ns#">
  <rdf:Description rdf:about="#Reaction_0">
    <dcterms:created>
      <rdf:Description>
        <dcterms:W3CDTF>2011-08-19T15:07:59Z</dcterms:W3CDTF>
      </rdf:Description>
    </dcterms:created>
  </rdf:Description>
</rdf:RDF>
        </MiriamAnnotation>
        <ListOfSubstrates>
          <Substrate metabolite="Metabolite_0" stoichiometry="1"/>
        </ListOfSubstrates>
        <ListOfProducts>
          <Product metabolite="Metabolite_1" stoichiometry="1"/>
        </ListOfProducts>
        <ListOfModifiers>
          <Modifier metabolite="Metabolite_2" stoichiometry="1"/>
        </ListOfModifiers>
        <ListOfConstants>
          <Constant key="Parameter_84" name="k" value="758.295"/>
        </ListOfConstants>
        <KineticLaw function="Function_41">
          <ListOfCallParameters>
            <CallParameter functionParameter="FunctionParameter_260">
              <SourceParameter reference="Parameter_84"/>
            </CallParameter>
            <CallParameter functionParameter="FunctionParameter_243">
              <SourceParameter reference="Metabolite_0"/>
            </CallParameter>
            <CallParameter functionParameter="FunctionParameter_250">
              <SourceParameter reference="Metabolite_2"/>
            </CallParameter>
          </ListOfCallParameters>
        </KineticLaw>
      </Reaction>
      <Reaction key="Reaction_1" name="reaction21" reversible="false">
        <MiriamAnnotation>
<rdf:RDF xmlns:dcterms="http://purl.org/dc/terms/" xmlns:rdf="http://www.w3.org/1999/02/22-rdf-syntax-ns#">
  <rdf:Description rdf:about="#Reaction_1">
    <dcterms:created>
      <rdf:Description>
        <dcterms:W3CDTF>2011-08-19T15:08:00Z</dcterms:W3CDTF>
      </rdf:Description>
    </dcterms:created>
  </rdf:Description>
</rdf:RDF>
        </MiriamAnnotation>
        <ListOfSubstrates>
          <Substrate metabolite="Metabolite_1" stoichiometry="1"/>
        </ListOfSubstrates>
        <ListOfProducts>
          <Product metabolite="Metabolite_0" stoichiometry="1"/>
        </ListOfProducts>
        <ListOfConstants>
          <Constant key="Parameter_85" name="k1" value="234.987"/>
        </ListOfConstants>
        <KineticLaw function="Function_13">
          <ListOfCallParameters>
            <CallParameter functionParameter="FunctionParameter_81">
              <SourceParameter reference="Parameter_85"/>
            </CallParameter>
            <CallParameter functionParameter="FunctionParameter_79">
              <SourceParameter reference="Metabolite_1"/>
            </CallParameter>
          </ListOfCallParameters>
        </KineticLaw>
      </Reaction>
      <Reaction key="Reaction_2" name="reaction22" reversible="false">
        <ListOfSubstrates>
          <Substrate metabolite="Metabolite_3" stoichiometry="1"/>
        </ListOfSubstrates>
        <ListOfProducts>
          <Product metabolite="Metabolite_4" stoichiometry="1"/>
        </ListOfProducts>
        <ListOfModifiers>
          <Modifier metabolite="Metabolite_1" stoichiometry="1"/>
        </ListOfModifiers>
        <ListOfConstants>
          <Constant key="Parameter_86" name="k" value="113543"/>
        </ListOfConstants>
        <KineticLaw function="Function_41">
          <ListOfCallParameters>
            <CallParameter functionParameter="FunctionParameter_260">
              <SourceParameter reference="Parameter_86"/>
            </CallParameter>
            <CallParameter functionParameter="FunctionParameter_243">
              <SourceParameter reference="Metabolite_3"/>
            </CallParameter>
            <CallParameter functionParameter="FunctionParameter_250">
              <SourceParameter reference="Metabolite_1"/>
            </CallParameter>
          </ListOfCallParameters>
        </KineticLaw>
      </Reaction>
      <Reaction key="Reaction_3" name="reaction23" reversible="false">
        <MiriamAnnotation>
<rdf:RDF xmlns:dcterms="http://purl.org/dc/terms/" xmlns:rdf="http://www.w3.org/1999/02/22-rdf-syntax-ns#">
  <rdf:Description rdf:about="#Reaction_3">
    <dcterms:created>
      <rdf:Description>
        <dcterms:W3CDTF>2011-08-10T12:28:00Z</dcterms:W3CDTF>
      </rdf:Description>
    </dcterms:created>
  </rdf:Description>
</rdf:RDF>
        </MiriamAnnotation>
        <ListOfSubstrates>
          <Substrate metabolite="Metabolite_4" stoichiometry="1"/>
        </ListOfSubstrates>
        <ListOfProducts>
          <Product metabolite="Metabolite_3" stoichiometry="1"/>
        </ListOfProducts>
        <ListOfConstants>
          <Constant key="Parameter_87" name="k1" value="8.84203e-05"/>
        </ListOfConstants>
        <KineticLaw function="Function_13">
          <ListOfCallParameters>
            <CallParameter functionParameter="FunctionParameter_81">
              <SourceParameter reference="Parameter_87"/>
            </CallParameter>
            <CallParameter functionParameter="FunctionParameter_79">
              <SourceParameter reference="Metabolite_4"/>
            </CallParameter>
          </ListOfCallParameters>
        </KineticLaw>
      </Reaction>
      <Reaction key="Reaction_4" name="reaction24" reversible="false">
        <MiriamAnnotation>
<rdf:RDF xmlns:dcterms="http://purl.org/dc/terms/" xmlns:rdf="http://www.w3.org/1999/02/22-rdf-syntax-ns#">
  <rdf:Description rdf:about="#Reaction_4">
    <dcterms:created>
      <rdf:Description>
        <dcterms:W3CDTF>2011-07-11T11:43:58Z</dcterms:W3CDTF>
      </rdf:Description>
    </dcterms:created>
  </rdf:Description>
</rdf:RDF>
        </MiriamAnnotation>
        <ListOfSubstrates>
          <Substrate metabolite="Metabolite_11" stoichiometry="1"/>
        </ListOfSubstrates>
        <ListOfProducts>
          <Product metabolite="Metabolite_10" stoichiometry="1"/>
        </ListOfProducts>
        <ListOfConstants>
          <Constant key="Parameter_88" name="k1" value="0.0147744"/>
        </ListOfConstants>
        <KineticLaw function="Function_13">
          <ListOfCallParameters>
            <CallParameter functionParameter="FunctionParameter_81">
              <SourceParameter reference="Parameter_88"/>
            </CallParameter>
            <CallParameter functionParameter="FunctionParameter_79">
              <SourceParameter reference="Metabolite_11"/>
            </CallParameter>
          </ListOfCallParameters>
        </KineticLaw>
      </Reaction>
      <Reaction key="Reaction_5" name="reaction25" reversible="false">
        <MiriamAnnotation>
<rdf:RDF xmlns:dcterms="http://purl.org/dc/terms/" xmlns:rdf="http://www.w3.org/1999/02/22-rdf-syntax-ns#">
  <rdf:Description rdf:about="#Reaction_5">
    <dcterms:created>
      <rdf:Description>
        <dcterms:W3CDTF>2011-11-08T11:58:50Z</dcterms:W3CDTF>
      </rdf:Description>
    </dcterms:created>
  </rdf:Description>
</rdf:RDF>
        </MiriamAnnotation>
        <ListOfSubstrates>
          <Substrate metabolite="Metabolite_11" stoichiometry="1"/>
        </ListOfSubstrates>
        <ListOfProducts>
          <Product metabolite="Metabolite_4" stoichiometry="1"/>
        </ListOfProducts>
        <ListOfConstants>
          <Constant key="Parameter_89" name="k" value="34.523"/>
        </ListOfConstants>
        <KineticLaw function="Function_44">
          <ListOfCallParameters>
            <CallParameter functionParameter="FunctionParameter_267">
              <SourceParameter reference="Parameter_89"/>
            </CallParameter>
            <CallParameter functionParameter="FunctionParameter_263">
              <SourceParameter reference="Compartment_1"/>
            </CallParameter>
            <CallParameter functionParameter="FunctionParameter_268">
              <SourceParameter reference="Metabolite_11"/>
            </CallParameter>
          </ListOfCallParameters>
        </KineticLaw>
      </Reaction>
      <Reaction key="Reaction_6" name="reaction26" reversible="false">
        <MiriamAnnotation>
<rdf:RDF xmlns:dcterms="http://purl.org/dc/terms/" xmlns:rdf="http://www.w3.org/1999/02/22-rdf-syntax-ns#">
  <rdf:Description rdf:about="#Reaction_6">
    <dcterms:created>
      <rdf:Description>
        <dcterms:W3CDTF>2011-08-19T15:08:01Z</dcterms:W3CDTF>
      </rdf:Description>
    </dcterms:created>
  </rdf:Description>
</rdf:RDF>
        </MiriamAnnotation>
        <ListOfSubstrates>
          <Substrate metabolite="Metabolite_4" stoichiometry="1"/>
        </ListOfSubstrates>
        <ListOfProducts>
          <Product metabolite="Metabolite_11" stoichiometry="1"/>
        </ListOfProducts>
        <ListOfConstants>
          <Constant key="Parameter_90" name="k" value="87.8356"/>
        </ListOfConstants>
        <KineticLaw function="Function_44">
          <ListOfCallParameters>
            <CallParameter functionParameter="FunctionParameter_267">
              <SourceParameter reference="Parameter_90"/>
            </CallParameter>
            <CallParameter functionParameter="FunctionParameter_263">
              <SourceParameter reference="Compartment_0"/>
            </CallParameter>
            <CallParameter functionParameter="FunctionParameter_268">
              <SourceParameter reference="Metabolite_4"/>
            </CallParameter>
          </ListOfCallParameters>
        </KineticLaw>
      </Reaction>
      <Reaction key="Reaction_7" name="reaction27" reversible="false">
        <MiriamAnnotation>
<rdf:RDF xmlns:dcterms="http://purl.org/dc/terms/" xmlns:rdf="http://www.w3.org/1999/02/22-rdf-syntax-ns#">
  <rdf:Description rdf:about="#Reaction_7">
    <dcterms:created>
      <rdf:Description>
        <dcterms:W3CDTF>2011-11-08T11:58:53Z</dcterms:W3CDTF>
      </rdf:Description>
    </dcterms:created>
  </rdf:Description>
</rdf:RDF>
        </MiriamAnnotation>
        <ListOfSubstrates>
          <Substrate metabolite="Metabolite_3" stoichiometry="1"/>
        </ListOfSubstrates>
        <ListOfProducts>
          <Product metabolite="Metabolite_10" stoichiometry="1"/>
        </ListOfProducts>
        <ListOfConstants>
          <Constant key="Parameter_91" name="k" value="5.75778"/>
        </ListOfConstants>
        <KineticLaw function="Function_44">
          <ListOfCallParameters>
            <CallParameter functionParameter="FunctionParameter_267">
              <SourceParameter reference="Parameter_91"/>
            </CallParameter>
            <CallParameter functionParameter="FunctionParameter_263">
              <SourceParameter reference="Compartment_0"/>
            </CallParameter>
            <CallParameter functionParameter="FunctionParameter_268">
              <SourceParameter reference="Metabolite_3"/>
            </CallParameter>
          </ListOfCallParameters>
        </KineticLaw>
      </Reaction>
      <Reaction key="Reaction_8" name="reaction28" reversible="false">
        <MiriamAnnotation>
<rdf:RDF xmlns:dcterms="http://purl.org/dc/terms/" xmlns:rdf="http://www.w3.org/1999/02/22-rdf-syntax-ns#">
  <rdf:Description rdf:about="#Reaction_8">
    <dcterms:created>
      <rdf:Description>
        <dcterms:W3CDTF>2011-08-19T15:08:01Z</dcterms:W3CDTF>
      </rdf:Description>
    </dcterms:created>
  </rdf:Description>
</rdf:RDF>
        </MiriamAnnotation>
        <ListOfSubstrates>
          <Substrate metabolite="Metabolite_10" stoichiometry="1"/>
        </ListOfSubstrates>
        <ListOfProducts>
          <Product metabolite="Metabolite_3" stoichiometry="1"/>
        </ListOfProducts>
        <ListOfConstants>
          <Constant key="Parameter_92" name="k" value="45.1813"/>
        </ListOfConstants>
        <KineticLaw function="Function_44">
          <ListOfCallParameters>
            <CallParameter functionParameter="FunctionParameter_267">
              <SourceParameter reference="Parameter_92"/>
            </CallParameter>
            <CallParameter functionParameter="FunctionParameter_263">
              <SourceParameter reference="Compartment_1"/>
            </CallParameter>
            <CallParameter functionParameter="FunctionParameter_268">
              <SourceParameter reference="Metabolite_10"/>
            </CallParameter>
          </ListOfCallParameters>
        </KineticLaw>
      </Reaction>
      <Reaction key="Reaction_9" name="reaction29" reversible="false">
        <MiriamAnnotation>
<rdf:RDF xmlns:dcterms="http://purl.org/dc/terms/" xmlns:rdf="http://www.w3.org/1999/02/22-rdf-syntax-ns#">
  <rdf:Description rdf:about="#Reaction_9">
    <dcterms:created>
      <rdf:Description>
        <dcterms:W3CDTF>2011-08-16T17:50:14Z</dcterms:W3CDTF>
      </rdf:Description>
    </dcterms:created>
  </rdf:Description>
</rdf:RDF>
        </MiriamAnnotation>
        <ListOfProducts>
          <Product metabolite="Metabolite_5" stoichiometry="1"/>
        </ListOfProducts>
        <ListOfModifiers>
          <Modifier metabolite="Metabolite_4" stoichiometry="1"/>
        </ListOfModifiers>
        <ListOfConstants>
          <Constant key="Parameter_93" name="k" value="8168.75"/>
        </ListOfConstants>
        <KineticLaw function="Function_42">
          <ListOfCallParameters>
            <CallParameter functionParameter="FunctionParameter_254">
              <SourceParameter reference="Parameter_93"/>
            </CallParameter>
            <CallParameter functionParameter="FunctionParameter_258">
              <SourceParameter reference="Metabolite_4"/>
            </CallParameter>
          </ListOfCallParameters>
        </KineticLaw>
      </Reaction>
      <Reaction key="Reaction_10" name="reaction30" reversible="false">
        <MiriamAnnotation>
<rdf:RDF xmlns:dcterms="http://purl.org/dc/terms/" xmlns:rdf="http://www.w3.org/1999/02/22-rdf-syntax-ns#">
  <rdf:Description rdf:about="#Reaction_10">
    <dcterms:created>
      <rdf:Description>
        <dcterms:W3CDTF>2011-05-21T12:35:05Z</dcterms:W3CDTF>
      </rdf:Description>
    </dcterms:created>
  </rdf:Description>
</rdf:RDF>
        </MiriamAnnotation>
        <ListOfSubstrates>
          <Substrate metabolite="Metabolite_5" stoichiometry="1"/>
        </ListOfSubstrates>
        <ListOfModifiers>
          <Modifier metabolite="Metabolite_2" stoichiometry="1"/>
        </ListOfModifiers>
        <ListOfConstants>
          <Constant key="Parameter_94" name="k" value="0.0035"/>
          <Constant key="Parameter_95" name="KI" value="100"/>
        </ListOfConstants>
        <KineticLaw function="Function_43">
          <ListOfCallParameters>
            <CallParameter functionParameter="FunctionParameter_261">
              <SourceParameter reference="Parameter_94"/>
            </CallParameter>
            <CallParameter functionParameter="FunctionParameter_262">
              <SourceParameter reference="Metabolite_5"/>
            </CallParameter>
            <CallParameter functionParameter="FunctionParameter_264">
              <SourceParameter reference="Parameter_95"/>
            </CallParameter>
            <CallParameter functionParameter="FunctionParameter_266">
              <SourceParameter reference="Metabolite_2"/>
            </CallParameter>
          </ListOfCallParameters>
        </KineticLaw>
      </Reaction>
      <Reaction key="Reaction_11" name="reaction31" reversible="false">
        <MiriamAnnotation>
<rdf:RDF xmlns:dcterms="http://purl.org/dc/terms/" xmlns:rdf="http://www.w3.org/1999/02/22-rdf-syntax-ns#">
  <rdf:Description rdf:about="#Reaction_11">
    <dcterms:created>
      <rdf:Description>
        <dcterms:W3CDTF>2011-03-30T14:03:05Z</dcterms:W3CDTF>
      </rdf:Description>
    </dcterms:created>
  </rdf:Description>
</rdf:RDF>
        </MiriamAnnotation>
        <ListOfProducts>
          <Product metabolite="Metabolite_7" stoichiometry="1"/>
        </ListOfProducts>
        <ListOfModifiers>
          <Modifier metabolite="Metabolite_11" stoichiometry="1"/>
        </ListOfModifiers>
        <ListOfConstants>
          <Constant key="Parameter_96" name="k" value="1.5e-06"/>
        </ListOfConstants>
        <KineticLaw function="Function_42">
          <ListOfCallParameters>
            <CallParameter functionParameter="FunctionParameter_254">
              <SourceParameter reference="Parameter_96"/>
            </CallParameter>
            <CallParameter functionParameter="FunctionParameter_258">
              <SourceParameter reference="Metabolite_11"/>
            </CallParameter>
          </ListOfCallParameters>
        </KineticLaw>
      </Reaction>
      <Reaction key="Reaction_12" name="reaction31_deg" reversible="false">
        <MiriamAnnotation>
<rdf:RDF xmlns:dcterms="http://purl.org/dc/terms/" xmlns:rdf="http://www.w3.org/1999/02/22-rdf-syntax-ns#">
  <rdf:Description rdf:about="#Reaction_12">
    <dcterms:created>
      <rdf:Description>
        <dcterms:W3CDTF>2011-06-16T11:18:49Z</dcterms:W3CDTF>
      </rdf:Description>
    </dcterms:created>
  </rdf:Description>
</rdf:RDF>
        </MiriamAnnotation>
        <ListOfSubstrates>
          <Substrate metabolite="Metabolite_7" stoichiometry="1"/>
        </ListOfSubstrates>
        <ListOfConstants>
          <Constant key="Parameter_97" name="k1" value="0.00231"/>
        </ListOfConstants>
        <KineticLaw function="Function_13">
          <ListOfCallParameters>
            <CallParameter functionParameter="FunctionParameter_81">
              <SourceParameter reference="Parameter_97"/>
            </CallParameter>
            <CallParameter functionParameter="FunctionParameter_79">
              <SourceParameter reference="Metabolite_7"/>
            </CallParameter>
          </ListOfCallParameters>
        </KineticLaw>
      </Reaction>
      <Reaction key="Reaction_13" name="reaction32" reversible="false">
        <MiriamAnnotation>
<rdf:RDF xmlns:dcterms="http://purl.org/dc/terms/" xmlns:rdf="http://www.w3.org/1999/02/22-rdf-syntax-ns#">
  <rdf:Description rdf:about="#Reaction_13">
    <dcterms:created>
      <rdf:Description>
        <dcterms:W3CDTF>2011-06-16T11:18:56Z</dcterms:W3CDTF>
      </rdf:Description>
    </dcterms:created>
  </rdf:Description>
</rdf:RDF>
        </MiriamAnnotation>
        <ListOfProducts>
          <Product metabolite="Metabolite_8" stoichiometry="1"/>
        </ListOfProducts>
        <ListOfModifiers>
          <Modifier metabolite="Metabolite_7" stoichiometry="1"/>
        </ListOfModifiers>
        <ListOfConstants>
          <Constant key="Parameter_98" name="k" value="3"/>
        </ListOfConstants>
        <KineticLaw function="Function_42">
          <ListOfCallParameters>
            <CallParameter functionParameter="FunctionParameter_254">
              <SourceParameter reference="Parameter_98"/>
            </CallParameter>
            <CallParameter functionParameter="FunctionParameter_258">
              <SourceParameter reference="Metabolite_7"/>
            </CallParameter>
          </ListOfCallParameters>
        </KineticLaw>
      </Reaction>
      <Reaction key="Reaction_14" name="reaction33" reversible="false">
        <MiriamAnnotation>
<rdf:RDF xmlns:dcterms="http://purl.org/dc/terms/" xmlns:rdf="http://www.w3.org/1999/02/22-rdf-syntax-ns#">
  <rdf:Description rdf:about="#Reaction_14">
    <dcterms:created>
      <rdf:Description>
        <dcterms:W3CDTF>2011-06-16T11:18:58Z</dcterms:W3CDTF>
      </rdf:Description>
    </dcterms:created>
  </rdf:Description>
</rdf:RDF>
        </MiriamAnnotation>
        <ListOfSubstrates>
          <Substrate metabolite="Metabolite_8" stoichiometry="1"/>
        </ListOfSubstrates>
        <ListOfProducts>
          <Product metabolite="Metabolite_9" stoichiometry="1"/>
        </ListOfProducts>
        <ListOfConstants>
          <Constant key="Parameter_99" name="k1" value="0.00315"/>
        </ListOfConstants>
        <KineticLaw function="Function_13">
          <ListOfCallParameters>
            <CallParameter functionParameter="FunctionParameter_81">
              <SourceParameter reference="Parameter_99"/>
            </CallParameter>
            <CallParameter functionParameter="FunctionParameter_79">
              <SourceParameter reference="Metabolite_8"/>
            </CallParameter>
          </ListOfCallParameters>
        </KineticLaw>
      </Reaction>
      <Reaction key="Reaction_15" name="reaction1" reversible="false">
        <MiriamAnnotation>
<rdf:RDF xmlns:dcterms="http://purl.org/dc/terms/" xmlns:rdf="http://www.w3.org/1999/02/22-rdf-syntax-ns#">
  <rdf:Description rdf:about="#Reaction_15">
    <dcterms:created>
      <rdf:Description>
        <dcterms:W3CDTF>2011-08-19T15:05:49Z</dcterms:W3CDTF>
      </rdf:Description>
    </dcterms:created>
  </rdf:Description>
</rdf:RDF>
        </MiriamAnnotation>
        <ListOfSubstrates>
          <Substrate metabolite="Metabolite_13" stoichiometry="1"/>
        </ListOfSubstrates>
        <ListOfProducts>
          <Product metabolite="Metabolite_14" stoichiometry="1"/>
        </ListOfProducts>
        <ListOfModifiers>
          <Modifier metabolite="Metabolite_12" stoichiometry="1"/>
        </ListOfModifiers>
        <ListOfConstants>
          <Constant key="Parameter_100" name="k" value="8e+11"/>
        </ListOfConstants>
        <KineticLaw function="Function_41">
          <ListOfCallParameters>
            <CallParameter functionParameter="FunctionParameter_260">
              <SourceParameter reference="Parameter_100"/>
            </CallParameter>
            <CallParameter functionParameter="FunctionParameter_243">
              <SourceParameter reference="Metabolite_13"/>
            </CallParameter>
            <CallParameter functionParameter="FunctionParameter_250">
              <SourceParameter reference="Metabolite_12"/>
            </CallParameter>
          </ListOfCallParameters>
        </KineticLaw>
      </Reaction>
      <Reaction key="Reaction_16" name="reaction2" reversible="false">
        <MiriamAnnotation>
<rdf:RDF xmlns:dcterms="http://purl.org/dc/terms/" xmlns:rdf="http://www.w3.org/1999/02/22-rdf-syntax-ns#">
  <rdf:Description rdf:about="#Reaction_16">
    <dcterms:created>
      <rdf:Description>
        <dcterms:W3CDTF>2011-08-19T15:07:57Z</dcterms:W3CDTF>
      </rdf:Description>
    </dcterms:created>
  </rdf:Description>
</rdf:RDF>
        </MiriamAnnotation>
        <ListOfSubstrates>
          <Substrate metabolite="Metabolite_14" stoichiometry="1"/>
        </ListOfSubstrates>
        <ListOfProducts>
          <Product metabolite="Metabolite_13" stoichiometry="1"/>
        </ListOfProducts>
        <ListOfConstants>
          <Constant key="Parameter_101" name="k1" value="3250"/>
        </ListOfConstants>
        <KineticLaw function="Function_13">
          <ListOfCallParameters>
            <CallParameter functionParameter="FunctionParameter_81">
              <SourceParameter reference="Parameter_101"/>
            </CallParameter>
            <CallParameter functionParameter="FunctionParameter_79">
              <SourceParameter reference="Metabolite_14"/>
            </CallParameter>
          </ListOfCallParameters>
        </KineticLaw>
      </Reaction>
      <Reaction key="Reaction_17" name="reaction6" reversible="false">
        <MiriamAnnotation>
<rdf:RDF xmlns:dcterms="http://purl.org/dc/terms/" xmlns:rdf="http://www.w3.org/1999/02/22-rdf-syntax-ns#">
  <rdf:Description rdf:about="#Reaction_17">
    <dcterms:created>
      <rdf:Description>
        <dcterms:W3CDTF>2011-07-11T11:00:04Z</dcterms:W3CDTF>
      </rdf:Description>
    </dcterms:created>
  </rdf:Description>
</rdf:RDF>
        </MiriamAnnotation>
        <ListOfSubstrates>
          <Substrate metabolite="Metabolite_16" stoichiometry="1"/>
        </ListOfSubstrates>
        <ListOfProducts>
          <Product metabolite="Metabolite_15" stoichiometry="1"/>
        </ListOfProducts>
        <ListOfModifiers>
          <Modifier metabolite="Metabolite_14" stoichiometry="1"/>
        </ListOfModifiers>
        <ListOfConstants>
          <Constant key="Parameter_102" name="k" value="18000"/>
        </ListOfConstants>
        <KineticLaw function="Function_41">
          <ListOfCallParameters>
            <CallParameter functionParameter="FunctionParameter_260">
              <SourceParameter reference="Parameter_102"/>
            </CallParameter>
            <CallParameter functionParameter="FunctionParameter_243">
              <SourceParameter reference="Metabolite_16"/>
            </CallParameter>
            <CallParameter functionParameter="FunctionParameter_250">
              <SourceParameter reference="Metabolite_14"/>
            </CallParameter>
          </ListOfCallParameters>
        </KineticLaw>
      </Reaction>
      <Reaction key="Reaction_18" name="reaction7" reversible="false">
        <MiriamAnnotation>
<rdf:RDF xmlns:dcterms="http://purl.org/dc/terms/" xmlns:rdf="http://www.w3.org/1999/02/22-rdf-syntax-ns#">
  <rdf:Description rdf:about="#Reaction_18">
    <dcterms:created>
      <rdf:Description>
        <dcterms:W3CDTF>2011-07-11T11:07:23Z</dcterms:W3CDTF>
      </rdf:Description>
    </dcterms:created>
  </rdf:Description>
</rdf:RDF>
        </MiriamAnnotation>
        <ListOfSubstrates>
          <Substrate metabolite="Metabolite_15" stoichiometry="1"/>
        </ListOfSubstrates>
        <ListOfProducts>
          <Product metabolite="Metabolite_16" stoichiometry="1"/>
        </ListOfProducts>
        <ListOfConstants>
          <Constant key="Parameter_103" name="k1" value="0.0042"/>
        </ListOfConstants>
        <KineticLaw function="Function_13">
          <ListOfCallParameters>
            <CallParameter functionParameter="FunctionParameter_81">
              <SourceParameter reference="Parameter_103"/>
            </CallParameter>
            <CallParameter functionParameter="FunctionParameter_79">
              <SourceParameter reference="Metabolite_15"/>
            </CallParameter>
          </ListOfCallParameters>
        </KineticLaw>
      </Reaction>
      <Reaction key="Reaction_19" name="reaction8" reversible="false">
        <MiriamAnnotation>
<rdf:RDF xmlns:dcterms="http://purl.org/dc/terms/" xmlns:rdf="http://www.w3.org/1999/02/22-rdf-syntax-ns#">
  <rdf:Description rdf:about="#Reaction_19">
    <dcterms:created>
      <rdf:Description>
        <dcterms:W3CDTF>2011-08-10T23:40:29Z</dcterms:W3CDTF>
      </rdf:Description>
    </dcterms:created>
  </rdf:Description>
</rdf:RDF>
        </MiriamAnnotation>
        <ListOfSubstrates>
          <Substrate metabolite="Metabolite_18" stoichiometry="1"/>
        </ListOfSubstrates>
        <ListOfProducts>
          <Product metabolite="Metabolite_17" stoichiometry="1"/>
        </ListOfProducts>
        <ListOfModifiers>
          <Modifier metabolite="Metabolite_15" stoichiometry="1"/>
        </ListOfModifiers>
        <ListOfConstants>
          <Constant key="Parameter_104" name="k" value="3.2e+10"/>
        </ListOfConstants>
        <KineticLaw function="Function_41">
          <ListOfCallParameters>
            <CallParameter functionParameter="FunctionParameter_260">
              <SourceParameter reference="Parameter_104"/>
            </CallParameter>
            <CallParameter functionParameter="FunctionParameter_243">
              <SourceParameter reference="Metabolite_18"/>
            </CallParameter>
            <CallParameter functionParameter="FunctionParameter_250">
              <SourceParameter reference="Metabolite_15"/>
            </CallParameter>
          </ListOfCallParameters>
        </KineticLaw>
      </Reaction>
      <Reaction key="Reaction_20" name="reaction9" reversible="false">
        <MiriamAnnotation>
<rdf:RDF xmlns:dcterms="http://purl.org/dc/terms/" xmlns:rdf="http://www.w3.org/1999/02/22-rdf-syntax-ns#">
  <rdf:Description rdf:about="#Reaction_20">
    <dcterms:created>
      <rdf:Description>
        <dcterms:W3CDTF>2011-08-10T23:40:54Z</dcterms:W3CDTF>
      </rdf:Description>
    </dcterms:created>
  </rdf:Description>
</rdf:RDF>
        </MiriamAnnotation>
        <ListOfSubstrates>
          <Substrate metabolite="Metabolite_17" stoichiometry="1"/>
        </ListOfSubstrates>
        <ListOfProducts>
          <Product metabolite="Metabolite_18" stoichiometry="1"/>
        </ListOfProducts>
        <ListOfConstants>
          <Constant key="Parameter_105" name="k1" value="680"/>
        </ListOfConstants>
        <KineticLaw function="Function_13">
          <ListOfCallParameters>
            <CallParameter functionParameter="FunctionParameter_81">
              <SourceParameter reference="Parameter_105"/>
            </CallParameter>
            <CallParameter functionParameter="FunctionParameter_79">
              <SourceParameter reference="Metabolite_17"/>
            </CallParameter>
          </ListOfCallParameters>
        </KineticLaw>
      </Reaction>
      <Reaction key="Reaction_21" name="reaction10" reversible="false">
        <MiriamAnnotation>
<rdf:RDF xmlns:dcterms="http://purl.org/dc/terms/" xmlns:rdf="http://www.w3.org/1999/02/22-rdf-syntax-ns#">
  <rdf:Description rdf:about="#Reaction_21">
    <dcterms:created>
      <rdf:Description>
        <dcterms:W3CDTF>2011-08-19T15:07:52Z</dcterms:W3CDTF>
      </rdf:Description>
    </dcterms:created>
  </rdf:Description>
</rdf:RDF>
        </MiriamAnnotation>
        <ListOfSubstrates>
          <Substrate metabolite="Metabolite_23" stoichiometry="1"/>
        </ListOfSubstrates>
        <ListOfProducts>
          <Product metabolite="Metabolite_22" stoichiometry="1"/>
        </ListOfProducts>
        <ListOfConstants>
          <Constant key="Parameter_106" name="k1" value="0.28"/>
        </ListOfConstants>
        <KineticLaw function="Function_13">
          <ListOfCallParameters>
            <CallParameter functionParameter="FunctionParameter_81">
              <SourceParameter reference="Parameter_106"/>
            </CallParameter>
            <CallParameter functionParameter="FunctionParameter_79">
              <SourceParameter reference="Metabolite_23"/>
            </CallParameter>
          </ListOfCallParameters>
        </KineticLaw>
      </Reaction>
      <Reaction key="Reaction_22" name="reaction11" reversible="false">
        <MiriamAnnotation>
<rdf:RDF xmlns:dcterms="http://purl.org/dc/terms/" xmlns:rdf="http://www.w3.org/1999/02/22-rdf-syntax-ns#">
  <rdf:Description rdf:about="#Reaction_22">
    <dcterms:created>
      <rdf:Description>
        <dcterms:W3CDTF>2011-07-11T11:29:28Z</dcterms:W3CDTF>
      </rdf:Description>
    </dcterms:created>
  </rdf:Description>
</rdf:RDF>
        </MiriamAnnotation>
        <ListOfSubstrates>
          <Substrate metabolite="Metabolite_23" stoichiometry="1"/>
        </ListOfSubstrates>
        <ListOfProducts>
          <Product metabolite="Metabolite_17" stoichiometry="1"/>
        </ListOfProducts>
        <ListOfConstants>
          <Constant key="Parameter_107" name="k1" value="0.1"/>
          <Constant key="Parameter_108" name="k" value="0.1"/>
        </ListOfConstants>
        <KineticLaw function="Function_45">
          <ListOfCallParameters>
            <CallParameter functionParameter="FunctionParameter_269">
              <SourceParameter reference="ModelValue_4"/>
            </CallParameter>
            <CallParameter functionParameter="FunctionParameter_265">
              <SourceParameter reference="ModelValue_11"/>
            </CallParameter>
            <CallParameter functionParameter="FunctionParameter_271">
              <SourceParameter reference="Compartment_3"/>
            </CallParameter>
            <CallParameter functionParameter="FunctionParameter_273">
              <SourceParameter reference="Metabolite_23"/>
            </CallParameter>
          </ListOfCallParameters>
        </KineticLaw>
      </Reaction>
      <Reaction key="Reaction_23" name="reaction12" reversible="false">
        <MiriamAnnotation>
<rdf:RDF xmlns:dcterms="http://purl.org/dc/terms/" xmlns:rdf="http://www.w3.org/1999/02/22-rdf-syntax-ns#">
  <rdf:Description rdf:about="#Reaction_23">
    <dcterms:created>
      <rdf:Description>
        <dcterms:W3CDTF>2011-08-19T15:07:54Z</dcterms:W3CDTF>
      </rdf:Description>
    </dcterms:created>
  </rdf:Description>
</rdf:RDF>
        </MiriamAnnotation>
        <ListOfSubstrates>
          <Substrate metabolite="Metabolite_17" stoichiometry="1"/>
        </ListOfSubstrates>
        <ListOfProducts>
          <Product metabolite="Metabolite_23" stoichiometry="1"/>
        </ListOfProducts>
        <ListOfConstants>
          <Constant key="Parameter_109" name="k" value="0.1"/>
        </ListOfConstants>
        <KineticLaw function="Function_44">
          <ListOfCallParameters>
            <CallParameter functionParameter="FunctionParameter_267">
              <SourceParameter reference="ModelValue_5"/>
            </CallParameter>
            <CallParameter functionParameter="FunctionParameter_263">
              <SourceParameter reference="Compartment_2"/>
            </CallParameter>
            <CallParameter functionParameter="FunctionParameter_268">
              <SourceParameter reference="Metabolite_17"/>
            </CallParameter>
          </ListOfCallParameters>
        </KineticLaw>
      </Reaction>
      <Reaction key="Reaction_24" name="reaction13" reversible="false">
        <MiriamAnnotation>
<rdf:RDF xmlns:dcterms="http://purl.org/dc/terms/" xmlns:rdf="http://www.w3.org/1999/02/22-rdf-syntax-ns#">
  <rdf:Description rdf:about="#Reaction_24">
    <dcterms:created>
      <rdf:Description>
        <dcterms:W3CDTF>2011-08-19T15:07:55Z</dcterms:W3CDTF>
      </rdf:Description>
    </dcterms:created>
  </rdf:Description>
</rdf:RDF>
        </MiriamAnnotation>
        <ListOfSubstrates>
          <Substrate metabolite="Metabolite_18" stoichiometry="1"/>
        </ListOfSubstrates>
        <ListOfProducts>
          <Product metabolite="Metabolite_22" stoichiometry="1"/>
        </ListOfProducts>
        <ListOfConstants>
          <Constant key="Parameter_110" name="k" value="0.1"/>
        </ListOfConstants>
        <KineticLaw function="Function_44">
          <ListOfCallParameters>
            <CallParameter functionParameter="FunctionParameter_267">
              <SourceParameter reference="ModelValue_5"/>
            </CallParameter>
            <CallParameter functionParameter="FunctionParameter_263">
              <SourceParameter reference="Compartment_2"/>
            </CallParameter>
            <CallParameter functionParameter="FunctionParameter_268">
              <SourceParameter reference="Metabolite_18"/>
            </CallParameter>
          </ListOfCallParameters>
        </KineticLaw>
      </Reaction>
      <Reaction key="Reaction_25" name="reaction14" reversible="false">
        <MiriamAnnotation>
<rdf:RDF xmlns:dcterms="http://purl.org/dc/terms/" xmlns:rdf="http://www.w3.org/1999/02/22-rdf-syntax-ns#">
  <rdf:Description rdf:about="#Reaction_25">
    <dcterms:created>
      <rdf:Description>
        <dcterms:W3CDTF>2011-07-11T11:29:10Z</dcterms:W3CDTF>
      </rdf:Description>
    </dcterms:created>
  </rdf:Description>
</rdf:RDF>
        </MiriamAnnotation>
        <ListOfSubstrates>
          <Substrate metabolite="Metabolite_22" stoichiometry="1"/>
        </ListOfSubstrates>
        <ListOfProducts>
          <Product metabolite="Metabolite_18" stoichiometry="1"/>
        </ListOfProducts>
        <ListOfConstants>
          <Constant key="Parameter_111" name="k" value="0.1"/>
        </ListOfConstants>
        <KineticLaw function="Function_44">
          <ListOfCallParameters>
            <CallParameter functionParameter="FunctionParameter_267">
              <SourceParameter reference="ModelValue_4"/>
            </CallParameter>
            <CallParameter functionParameter="FunctionParameter_263">
              <SourceParameter reference="Compartment_3"/>
            </CallParameter>
            <CallParameter functionParameter="FunctionParameter_268">
              <SourceParameter reference="Metabolite_22"/>
            </CallParameter>
          </ListOfCallParameters>
        </KineticLaw>
      </Reaction>
      <Reaction key="Reaction_26" name="reaction5" reversible="false">
        <MiriamAnnotation>
<rdf:RDF xmlns:dcterms="http://purl.org/dc/terms/" xmlns:rdf="http://www.w3.org/1999/02/22-rdf-syntax-ns#">
  <rdf:Description rdf:about="#Reaction_26">
    <dcterms:created>
      <rdf:Description>
        <dcterms:W3CDTF>2011-08-10T23:33:07Z</dcterms:W3CDTF>
      </rdf:Description>
    </dcterms:created>
  </rdf:Description>
</rdf:RDF>
        </MiriamAnnotation>
        <ListOfSubstrates>
          <Substrate metabolite="Metabolite_14" stoichiometry="1"/>
        </ListOfSubstrates>
        <ListOfConstants>
          <Constant key="Parameter_112" name="k1" value="2.1e-05"/>
        </ListOfConstants>
        <KineticLaw function="Function_13">
          <ListOfCallParameters>
            <CallParameter functionParameter="FunctionParameter_81">
              <SourceParameter reference="Parameter_112"/>
            </CallParameter>
            <CallParameter functionParameter="FunctionParameter_79">
              <SourceParameter reference="Metabolite_14"/>
            </CallParameter>
          </ListOfCallParameters>
        </KineticLaw>
      </Reaction>
      <Reaction key="Reaction_27" name="reaction3" reversible="false">
        <MiriamAnnotation>
<rdf:RDF xmlns:dcterms="http://purl.org/dc/terms/" xmlns:rdf="http://www.w3.org/1999/02/22-rdf-syntax-ns#">
  <rdf:Description rdf:about="#Reaction_27">
    <dcterms:created>
      <rdf:Description>
        <dcterms:W3CDTF>2011-07-11T11:08:23Z</dcterms:W3CDTF>
      </rdf:Description>
    </dcterms:created>
  </rdf:Description>
</rdf:RDF>
        </MiriamAnnotation>
        <ListOfProducts>
          <Product metabolite="Metabolite_13" stoichiometry="1"/>
        </ListOfProducts>
        <ListOfConstants>
          <Constant key="Parameter_113" name="v" value="0.1"/>
        </ListOfConstants>
        <KineticLaw function="Function_6">
          <ListOfCallParameters>
            <CallParameter functionParameter="FunctionParameter_49">
              <SourceParameter reference="ModelValue_12"/>
            </CallParameter>
          </ListOfCallParameters>
        </KineticLaw>
      </Reaction>
      <Reaction key="Reaction_28" name="reaction34" reversible="false">
        <MiriamAnnotation>
<rdf:RDF xmlns:dcterms="http://purl.org/dc/terms/" xmlns:rdf="http://www.w3.org/1999/02/22-rdf-syntax-ns#">
  <rdf:Description rdf:about="#Reaction_28">
    <dcterms:created>
      <rdf:Description>
        <dcterms:W3CDTF>2011-06-16T11:19:00Z</dcterms:W3CDTF>
      </rdf:Description>
    </dcterms:created>
  </rdf:Description>
</rdf:RDF>
        </MiriamAnnotation>
        <ListOfProducts>
          <Product metabolite="Metabolite_19" stoichiometry="1"/>
        </ListOfProducts>
        <ListOfModifiers>
          <Modifier metabolite="Metabolite_23" stoichiometry="1"/>
        </ListOfModifiers>
        <ListOfConstants>
          <Constant key="Parameter_114" name="k" value="4e-06"/>
        </ListOfConstants>
        <KineticLaw function="Function_42">
          <ListOfCallParameters>
            <CallParameter functionParameter="FunctionParameter_254">
              <SourceParameter reference="Parameter_114"/>
            </CallParameter>
            <CallParameter functionParameter="FunctionParameter_258">
              <SourceParameter reference="Metabolite_23"/>
            </CallParameter>
          </ListOfCallParameters>
        </KineticLaw>
      </Reaction>
      <Reaction key="Reaction_29" name="reaction34_deg" reversible="false">
        <MiriamAnnotation>
<rdf:RDF xmlns:dcterms="http://purl.org/dc/terms/" xmlns:rdf="http://www.w3.org/1999/02/22-rdf-syntax-ns#">
  <rdf:Description rdf:about="#Reaction_29">
    <dcterms:created>
      <rdf:Description>
        <dcterms:W3CDTF>2011-06-16T11:19:25Z</dcterms:W3CDTF>
      </rdf:Description>
    </dcterms:created>
  </rdf:Description>
</rdf:RDF>
        </MiriamAnnotation>
        <ListOfSubstrates>
          <Substrate metabolite="Metabolite_19" stoichiometry="1"/>
        </ListOfSubstrates>
        <ListOfConstants>
          <Constant key="Parameter_115" name="k1" value="0.00214"/>
        </ListOfConstants>
        <KineticLaw function="Function_13">
          <ListOfCallParameters>
            <CallParameter functionParameter="FunctionParameter_81">
              <SourceParameter reference="Parameter_115"/>
            </CallParameter>
            <CallParameter functionParameter="FunctionParameter_79">
              <SourceParameter reference="Metabolite_19"/>
            </CallParameter>
          </ListOfCallParameters>
        </KineticLaw>
      </Reaction>
      <Reaction key="Reaction_30" name="reaction35" reversible="false">
        <MiriamAnnotation>
<rdf:RDF xmlns:dcterms="http://purl.org/dc/terms/" xmlns:rdf="http://www.w3.org/1999/02/22-rdf-syntax-ns#">
  <rdf:Description rdf:about="#Reaction_30">
    <dcterms:created>
      <rdf:Description>
        <dcterms:W3CDTF>2011-06-16T11:19:32Z</dcterms:W3CDTF>
      </rdf:Description>
    </dcterms:created>
  </rdf:Description>
</rdf:RDF>
        </MiriamAnnotation>
        <ListOfProducts>
          <Product metabolite="Metabolite_20" stoichiometry="1"/>
        </ListOfProducts>
        <ListOfModifiers>
          <Modifier metabolite="Metabolite_19" stoichiometry="1"/>
        </ListOfModifiers>
        <ListOfConstants>
          <Constant key="Parameter_116" name="k" value="2"/>
        </ListOfConstants>
        <KineticLaw function="Function_42">
          <ListOfCallParameters>
            <CallParameter functionParameter="FunctionParameter_254">
              <SourceParameter reference="Parameter_116"/>
            </CallParameter>
            <CallParameter functionParameter="FunctionParameter_258">
              <SourceParameter reference="Metabolite_19"/>
            </CallParameter>
          </ListOfCallParameters>
        </KineticLaw>
      </Reaction>
      <Reaction key="Reaction_31" name="reaction36" reversible="false">
        <MiriamAnnotation>
<rdf:RDF xmlns:dcterms="http://purl.org/dc/terms/" xmlns:rdf="http://www.w3.org/1999/02/22-rdf-syntax-ns#">
  <rdf:Description rdf:about="#Reaction_31">
    <dcterms:created>
      <rdf:Description>
        <dcterms:W3CDTF>2011-06-16T11:19:34Z</dcterms:W3CDTF>
      </rdf:Description>
    </dcterms:created>
  </rdf:Description>
</rdf:RDF>
        </MiriamAnnotation>
        <ListOfSubstrates>
          <Substrate metabolite="Metabolite_20" stoichiometry="1"/>
        </ListOfSubstrates>
        <ListOfProducts>
          <Product metabolite="Metabolite_21" stoichiometry="1"/>
        </ListOfProducts>
        <ListOfConstants>
          <Constant key="Parameter_117" name="k1" value="9.625e-05"/>
        </ListOfConstants>
        <KineticLaw function="Function_13">
          <ListOfCallParameters>
            <CallParameter functionParameter="FunctionParameter_81">
              <SourceParameter reference="Parameter_117"/>
            </CallParameter>
            <CallParameter functionParameter="FunctionParameter_79">
              <SourceParameter reference="Metabolite_20"/>
            </CallParameter>
          </ListOfCallParameters>
        </KineticLaw>
      </Reaction>
      <Reaction key="Reaction_32" name="reaction4" reversible="false">
        <MiriamAnnotation>
<rdf:RDF xmlns:dcterms="http://purl.org/dc/terms/" xmlns:rdf="http://www.w3.org/1999/02/22-rdf-syntax-ns#">
  <rdf:Description rdf:about="#Reaction_32">
    <dcterms:created>
      <rdf:Description>
        <dcterms:W3CDTF>2011-08-10T23:33:01Z</dcterms:W3CDTF>
      </rdf:Description>
    </dcterms:created>
  </rdf:Description>
</rdf:RDF>
        </MiriamAnnotation>
        <ListOfSubstrates>
          <Substrate metabolite="Metabolite_13" stoichiometry="1"/>
        </ListOfSubstrates>
        <ListOfConstants>
          <Constant key="Parameter_118" name="k1" value="1.84e-05"/>
        </ListOfConstants>
        <KineticLaw function="Function_13">
          <ListOfCallParameters>
            <CallParameter functionParameter="FunctionParameter_81">
              <SourceParameter reference="Parameter_118"/>
            </CallParameter>
            <CallParameter functionParameter="FunctionParameter_79">
              <SourceParameter reference="Metabolite_13"/>
            </CallParameter>
          </ListOfCallParameters>
        </KineticLaw>
      </Reaction>
      <Reaction key="Reaction_33" name="reaction37-gal" reversible="false">
        <MiriamAnnotation>
<rdf:RDF xmlns:dcterms="http://purl.org/dc/terms/" xmlns:rdf="http://www.w3.org/1999/02/22-rdf-syntax-ns#">
  <rdf:Description rdf:about="#Reaction_33">
    <dcterms:created>
      <rdf:Description>
        <dcterms:W3CDTF>2011-09-14T18:31:16Z</dcterms:W3CDTF>
      </rdf:Description>
    </dcterms:created>
  </rdf:Description>
</rdf:RDF>
        </MiriamAnnotation>
        <ListOfProducts>
          <Product metabolite="Metabolite_25" stoichiometry="1"/>
        </ListOfProducts>
        <ListOfModifiers>
          <Modifier metabolite="Metabolite_24" stoichiometry="1"/>
        </ListOfModifiers>
        <ListOfConstants>
          <Constant key="Parameter_119" name="k" value="0.1"/>
        </ListOfConstants>
        <KineticLaw function="Function_42">
          <ListOfCallParameters>
            <CallParameter functionParameter="FunctionParameter_254">
              <SourceParameter reference="ModelValue_15"/>
            </CallParameter>
            <CallParameter functionParameter="FunctionParameter_258">
              <SourceParameter reference="Metabolite_24"/>
            </CallParameter>
          </ListOfCallParameters>
        </KineticLaw>
      </Reaction>
      <Reaction key="Reaction_34" name="reaction31_deg-gal" reversible="false">
        <ListOfSubstrates>
          <Substrate metabolite="Metabolite_25" stoichiometry="1"/>
        </ListOfSubstrates>
        <ListOfConstants>
          <Constant key="Parameter_120" name="k1" value="0.00231"/>
        </ListOfConstants>
        <KineticLaw function="Function_13">
          <ListOfCallParameters>
            <CallParameter functionParameter="FunctionParameter_81">
              <SourceParameter reference="Parameter_120"/>
            </CallParameter>
            <CallParameter functionParameter="FunctionParameter_79">
              <SourceParameter reference="Metabolite_25"/>
            </CallParameter>
          </ListOfCallParameters>
        </KineticLaw>
      </Reaction>
      <Reaction key="Reaction_35" name="reaction32-gal" reversible="false">
        <MiriamAnnotation>
<rdf:RDF xmlns:dcterms="http://purl.org/dc/terms/" xmlns:rdf="http://www.w3.org/1999/02/22-rdf-syntax-ns#">
  <rdf:Description rdf:about="#Reaction_35">
    <dcterms:created>
      <rdf:Description>
        <dcterms:W3CDTF>2011-09-14T18:36:28Z</dcterms:W3CDTF>
      </rdf:Description>
    </dcterms:created>
  </rdf:Description>
</rdf:RDF>
        </MiriamAnnotation>
        <ListOfProducts>
          <Product metabolite="Metabolite_27" stoichiometry="1"/>
        </ListOfProducts>
        <ListOfModifiers>
          <Modifier metabolite="Metabolite_25" stoichiometry="1"/>
        </ListOfModifiers>
        <ListOfConstants>
          <Constant key="Parameter_121" name="k" value="3"/>
        </ListOfConstants>
        <KineticLaw function="Function_42">
          <ListOfCallParameters>
            <CallParameter functionParameter="FunctionParameter_254">
              <SourceParameter reference="Parameter_121"/>
            </CallParameter>
            <CallParameter functionParameter="FunctionParameter_258">
              <SourceParameter reference="Metabolite_25"/>
            </CallParameter>
          </ListOfCallParameters>
        </KineticLaw>
      </Reaction>
      <Reaction key="Reaction_36" name="reaction33-gal" reversible="false">
        <MiriamAnnotation>
<rdf:RDF xmlns:dcterms="http://purl.org/dc/terms/" xmlns:rdf="http://www.w3.org/1999/02/22-rdf-syntax-ns#">
  <rdf:Description rdf:about="#Reaction_36">
    <dcterms:created>
      <rdf:Description>
        <dcterms:W3CDTF>2011-09-14T18:36:38Z</dcterms:W3CDTF>
      </rdf:Description>
    </dcterms:created>
  </rdf:Description>
</rdf:RDF>
        </MiriamAnnotation>
        <ListOfSubstrates>
          <Substrate metabolite="Metabolite_27" stoichiometry="1"/>
        </ListOfSubstrates>
        <ListOfProducts>
          <Product metabolite="Metabolite_26" stoichiometry="1"/>
        </ListOfProducts>
        <ListOfConstants>
          <Constant key="Parameter_122" name="k1" value="0.00315"/>
        </ListOfConstants>
        <KineticLaw function="Function_13">
          <ListOfCallParameters>
            <CallParameter functionParameter="FunctionParameter_81">
              <SourceParameter reference="Parameter_122"/>
            </CallParameter>
            <CallParameter functionParameter="FunctionParameter_79">
              <SourceParameter reference="Metabolite_27"/>
            </CallParameter>
          </ListOfCallParameters>
        </KineticLaw>
      </Reaction>
    </ListOfReactions>
    <StateTemplate>
      <StateTemplateVariable objectReference="Model_1"/>
      <StateTemplateVariable objectReference="Metabolite_3"/>
      <StateTemplateVariable objectReference="Metabolite_13"/>
      <StateTemplateVariable objectReference="Metabolite_17"/>
      <StateTemplateVariable objectReference="Metabolite_4"/>
      <StateTemplateVariable objectReference="Metabolite_18"/>
      <StateTemplateVariable objectReference="Metabolite_7"/>
      <StateTemplateVariable objectReference="Metabolite_8"/>
      <StateTemplateVariable objectReference="Metabolite_1"/>
      <StateTemplateVariable objectReference="Metabolite_15"/>
      <StateTemplateVariable objectReference="Metabolite_5"/>
      <StateTemplateVariable objectReference="Metabolite_19"/>
      <StateTemplateVariable objectReference="Metabolite_20"/>
      <StateTemplateVariable objectReference="Metabolite_25"/>
      <StateTemplateVariable objectReference="Metabolite_27"/>
      <StateTemplateVariable objectReference="Metabolite_14"/>
      <StateTemplateVariable objectReference="Metabolite_11"/>
      <StateTemplateVariable objectReference="Metabolite_22"/>
      <StateTemplateVariable objectReference="Metabolite_21"/>
      <StateTemplateVariable objectReference="Metabolite_9"/>
      <StateTemplateVariable objectReference="Metabolite_26"/>
      <StateTemplateVariable objectReference="Metabolite_23"/>
      <StateTemplateVariable objectReference="Metabolite_10"/>
      <StateTemplateVariable objectReference="Metabolite_16"/>
      <StateTemplateVariable objectReference="Metabolite_0"/>
      <StateTemplateVariable objectReference="Metabolite_2"/>
      <StateTemplateVariable objectReference="Metabolite_12"/>
      <StateTemplateVariable objectReference="Compartment_0"/>
      <StateTemplateVariable objectReference="Compartment_1"/>
      <StateTemplateVariable objectReference="Compartment_2"/>
      <StateTemplateVariable objectReference="Compartment_3"/>
      <StateTemplateVariable objectReference="Compartment_4"/>
      <StateTemplateVariable objectReference="ModelValue_6"/>
      <StateTemplateVariable objectReference="ModelValue_12"/>
      <StateTemplateVariable objectReference="ModelValue_15"/>
      <StateTemplateVariable objectReference="ModelValue_0"/>
      <StateTemplateVariable objectReference="ModelValue_2"/>
      <StateTemplateVariable objectReference="ModelValue_7"/>
      <StateTemplateVariable objectReference="ModelValue_8"/>
      <StateTemplateVariable objectReference="ModelValue_9"/>
      <StateTemplateVariable objectReference="ModelValue_10"/>
      <StateTemplateVariable objectReference="ModelValue_16"/>
      <StateTemplateVariable objectReference="Metabolite_6"/>
      <StateTemplateVariable objectReference="Metabolite_24"/>
      <StateTemplateVariable objectReference="ModelValue_1"/>
      <StateTemplateVariable objectReference="ModelValue_3"/>
      <StateTemplateVariable objectReference="ModelValue_4"/>
      <StateTemplateVariable objectReference="ModelValue_5"/>
      <StateTemplateVariable objectReference="ModelValue_11"/>
      <StateTemplateVariable objectReference="ModelValue_13"/>
      <StateTemplateVariable objectReference="ModelValue_14"/>
    </StateTemplate>
    <InitialState type="initialState">
      0 102526959037500 113818474350000 0 0 122249472450000 0 0 0 0 0 0 0 171932139825 163802248800000 0 0 23960896600200.03 0 0 0 0 14353774265250.01 11592622387500 37246945177500 2.883991520067e+20 0 0.5 0.07000000000000001 0.5 0.07000000000000001 0.5 13800 6.955199999999998e-12 1.2e-11 0 0 1.400000000000002 0 0 0 0.9516666666666664 1.2044283e+20 3.312177825000001e+19 1 2.39449 85.71429999999999 16.8 0.5 0 1.2e-11 
    </InitialState>
  </Model>
  <ListOfTasks>
    <Task key="Task_12" name="Steady-State" type="steadyState" scheduled="false" updateModel="false">
      <Report reference="Report_8" target="" append="1"/>
      <Problem>
        <Parameter name="JacobianRequested" type="bool" value="1"/>
        <Parameter name="StabilityAnalysisRequested" type="bool" value="1"/>
      </Problem>
      <Method name="Enhanced Newton" type="EnhancedNewton">
        <Parameter name="Resolution" type="unsignedFloat" value="1e-09"/>
        <Parameter name="Derivation Factor" type="unsignedFloat" value="0.001"/>
        <Parameter name="Use Newton" type="bool" value="1"/>
        <Parameter name="Use Integration" type="bool" value="1"/>
        <Parameter name="Use Back Integration" type="bool" value="1"/>
        <Parameter name="Accept Negative Concentrations" type="bool" value="0"/>
        <Parameter name="Iteration Limit" type="unsignedInteger" value="50"/>
        <Parameter name="Maximum duration for forward integration" type="unsignedFloat" value="1e+09"/>
        <Parameter name="Maximum duration for backward integration" type="unsignedFloat" value="1e+06"/>
      </Method>
    </Task>
    <Task key="Task_13" name="Time-Course" type="timeCourse" scheduled="false" updateModel="false">
      <Problem>
        <Parameter name="StepNumber" type="unsignedInteger" value="720"/>
        <Parameter name="StepSize" type="float" value="20"/>
        <Parameter name="Duration" type="float" value="14400"/>
        <Parameter name="TimeSeriesRequested" type="bool" value="1"/>
        <Parameter name="OutputStartTime" type="float" value="0"/>
      </Problem>
      <Method name="Deterministic (LSODA)" type="Deterministic(LSODA)">
        <Parameter name="Integrate Reduced Model" type="bool" value="0"/>
        <Parameter name="Relative Tolerance" type="unsignedFloat" value="1e-06"/>
        <Parameter name="Absolute Tolerance" type="unsignedFloat" value="1e-12"/>
        <Parameter name="Max Internal Steps" type="unsignedInteger" value="10000"/>
      </Method>
    </Task>
    <Task key="Task_14" name="Scan" type="scan" scheduled="false" updateModel="false">
      <Problem>
        <Parameter name="Subtask" type="unsignedInteger" value="1"/>
        <ParameterGroup name="ScanItems">
          <ParameterGroup name="ScanItem">
            <Parameter name="Maximum" type="float" value="0.6"/>
            <Parameter name="Minimum" type="float" value="0"/>
            <Parameter name="Number of steps" type="unsignedInteger" value="12"/>
            <Parameter name="Object" type="cn" value="CN=Root,Model=New Model,Vector=Compartments[Cytoplasm1],Vector=Metabolites[NaCl],Reference=InitialConcentration"/>
            <Parameter name="Type" type="unsignedInteger" value="1"/>
            <Parameter name="log" type="bool" value="0"/>
          </ParameterGroup>
          <ParameterGroup name="ScanItem">
            <Parameter name="Maximum" type="float" value="0.22"/>
            <Parameter name="Minimum" type="float" value="0"/>
            <Parameter name="Number of steps" type="unsignedInteger" value="8"/>
            <Parameter name="Object" type="cn" value="CN=Root,Model=New Model,Vector=Compartments[Cytoplasm3],Vector=Metabolites[Gal],Reference=InitialConcentration"/>
            <Parameter name="Type" type="unsignedInteger" value="1"/>
            <Parameter name="log" type="bool" value="0"/>
          </ParameterGroup>
        </ParameterGroup>
        <Parameter name="Output in subtask" type="bool" value="1"/>
        <Parameter name="Adjust initial conditions" type="bool" value="0"/>
      </Problem>
      <Method name="Scan Framework" type="ScanFramework">
      </Method>
    </Task>
    <Task key="Task_15" name="Elementary Flux Modes" type="fluxMode" scheduled="false" updateModel="false">
      <Report reference="Report_9" target="" append="1"/>
      <Problem>
      </Problem>
      <Method name="EFM Algorithm" type="EFMAlgorithm">
      </Method>
    </Task>
    <Task key="Task_16" name="Optimization" type="optimization" scheduled="false" updateModel="false">
      <Report reference="Report_10" target="" append="1"/>
      <Problem>
        <Parameter name="Subtask" type="cn" value="CN=Root,Vector=TaskList[Steady-State]"/>
        <ParameterText name="ObjectiveExpression" type="expression">
          
        </ParameterText>
        <Parameter name="Maximize" type="bool" value="0"/>
        <ParameterGroup name="OptimizationItemList">
        </ParameterGroup>
        <ParameterGroup name="OptimizationConstraintList">
        </ParameterGroup>
        <Parameter name="ObjectiveFunction" type="key" value=""/>
      </Problem>
      <Method name="Random Search" type="RandomSearch">
        <Parameter name="Number of Iterations" type="unsignedInteger" value="100000"/>
        <Parameter name="Random Number Generator" type="unsignedInteger" value="1"/>
        <Parameter name="Seed" type="unsignedInteger" value="0"/>
      </Method>
    </Task>
    <Task key="Task_17" name="Parameter Estimation" type="parameterFitting" scheduled="false" updateModel="false">
      <Report reference="Report_11" target="" append="1"/>
      <Problem>
        <Parameter name="Maximize" type="bool" value="0"/>
        <ParameterGroup name="OptimizationItemList">
        </ParameterGroup>
        <ParameterGroup name="OptimizationConstraintList">
        </ParameterGroup>
        <Parameter name="Steady-State" type="cn" value="CN=Root,Vector=TaskList[Steady-State]"/>
        <Parameter name="Time-Course" type="cn" value="CN=Root,Vector=TaskList[Time-Course]"/>
        <ParameterGroup name="Experiment Set">
        </ParameterGroup>
      </Problem>
      <Method name="Evolutionary Programming" type="EvolutionaryProgram">
        <Parameter name="Number of Generations" type="unsignedInteger" value="200"/>
        <Parameter name="Population Size" type="unsignedInteger" value="20"/>
        <Parameter name="Random Number Generator" type="unsignedInteger" value="1"/>
        <Parameter name="Seed" type="unsignedInteger" value="0"/>
      </Method>
    </Task>
    <Task key="Task_18" name="Metabolic Control Analysis" type="metabolicControlAnalysis" scheduled="false" updateModel="false">
      <Report reference="Report_12" target="" append="1"/>
      <Problem>
        <Parameter name="Steady-State" type="key" value="Task_12"/>
      </Problem>
      <Method name="MCA Method (Reder)" type="MCAMethod(Reder)">
        <Parameter name="Modulation Factor" type="unsignedFloat" value="1e-09"/>
      </Method>
    </Task>
    <Task key="Task_19" name="Lyapunov Exponents" type="lyapunovExponents" scheduled="false" updateModel="false">
      <Report reference="Report_13" target="" append="1"/>
      <Problem>
        <Parameter name="ExponentNumber" type="unsignedInteger" value="3"/>
        <Parameter name="DivergenceRequested" type="bool" value="1"/>
        <Parameter name="TransientTime" type="float" value="0"/>
      </Problem>
      <Method name="Wolf Method" type="WolfMethod">
        <Parameter name="Orthonormalization Interval" type="unsignedFloat" value="1"/>
        <Parameter name="Overall time" type="unsignedFloat" value="1000"/>
        <Parameter name="Relative Tolerance" type="unsignedFloat" value="1e-06"/>
        <Parameter name="Absolute Tolerance" type="unsignedFloat" value="1e-12"/>
        <Parameter name="Max Internal Steps" type="unsignedInteger" value="10000"/>
      </Method>
    </Task>
    <Task key="Task_20" name="Time Scale Separation Analysis" type="timeScaleSeparationAnalysis" scheduled="false" updateModel="false">
      <Report reference="Report_14" target="" append="1"/>
      <Problem>
        <Parameter name="StepNumber" type="unsignedInteger" value="100"/>
        <Parameter name="StepSize" type="float" value="0.01"/>
        <Parameter name="Duration" type="float" value="1"/>
        <Parameter name="TimeSeriesRequested" type="bool" value="1"/>
        <Parameter name="OutputStartTime" type="float" value="0"/>
      </Problem>
      <Method name="ILDM (LSODA,Deuflhard)" type="TimeScaleSeparation(ILDM,Deuflhard)">
        <Parameter name="Deuflhard Tolerance" type="unsignedFloat" value="1e-06"/>
      </Method>
    </Task>
    <Task key="Task_21" name="Sensitivities" type="sensitivities" scheduled="false" updateModel="false">
      <Report reference="Report_15" target="" append="1"/>
      <Problem>
        <Parameter name="SubtaskType" type="unsignedInteger" value="1"/>
        <ParameterGroup name="TargetFunctions">
          <Parameter name="SingleObject" type="cn" value=""/>
          <Parameter name="ObjectListType" type="unsignedInteger" value="7"/>
        </ParameterGroup>
        <ParameterGroup name="ListOfVariables">
          <ParameterGroup name="Variables">
            <Parameter name="SingleObject" type="cn" value=""/>
            <Parameter name="ObjectListType" type="unsignedInteger" value="41"/>
          </ParameterGroup>
        </ParameterGroup>
      </Problem>
      <Method name="Sensitivities Method" type="SensitivitiesMethod">
        <Parameter name="Delta factor" type="unsignedFloat" value="0.001"/>
        <Parameter name="Delta minimum" type="unsignedFloat" value="1e-12"/>
      </Method>
    </Task>
    <Task key="Task_22" name="Moieties" type="moieties" scheduled="false" updateModel="false">
      <Problem>
      </Problem>
      <Method name="Householder Reduction" type="Householder">
      </Method>
    </Task>
  </ListOfTasks>
  <ListOfReports>
    <Report key="Report_8" name="Steady-State" taskType="steadyState" separator="&#x09;" precision="6">
      <Comment>
        <body xmlns="http://www.w3.org/1999/xhtml">
          Automatically generated report.
        </body>
      </Comment>
      <Footer>
        <Object cn="CN=Root,Vector=TaskList[Steady-State]"/>
      </Footer>
    </Report>
    <Report key="Report_9" name="Elementary Flux Modes" taskType="fluxMode" separator="&#x09;" precision="6">
      <Comment>
        <body xmlns="http://www.w3.org/1999/xhtml">
          Automatically generated report.
        </body>
      </Comment>
      <Footer>
        <Object cn="CN=Root,Vector=TaskList[Elementary Flux Modes],Object=Result"/>
      </Footer>
    </Report>
    <Report key="Report_10" name="Optimization" taskType="optimization" separator="&#x09;" precision="6">
      <Comment>
        <body xmlns="http://www.w3.org/1999/xhtml">
          Automatically generated report.
        </body>
      </Comment>
      <Header>
        <Object cn="CN=Root,Vector=TaskList[Optimization],Object=Description"/>
        <Object cn="String=\[Function Evaluations\]"/>
        <Object cn="Separator=&#x09;"/>
        <Object cn="String=\[Best Value\]"/>
        <Object cn="Separator=&#x09;"/>
        <Object cn="String=\[Best Parameters\]"/>
      </Header>
      <Body>
        <Object cn="CN=Root,Vector=TaskList[Optimization],Problem=Optimization,Reference=Function Evaluations"/>
        <Object cn="Separator=&#x09;"/>
        <Object cn="CN=Root,Vector=TaskList[Optimization],Problem=Optimization,Reference=Best Value"/>
        <Object cn="Separator=&#x09;"/>
        <Object cn="CN=Root,Vector=TaskList[Optimization],Problem=Optimization,Reference=Best Parameters"/>
      </Body>
      <Footer>
        <Object cn="String=&#x0a;"/>
        <Object cn="CN=Root,Vector=TaskList[Optimization],Object=Result"/>
      </Footer>
    </Report>
    <Report key="Report_11" name="Parameter Estimation" taskType="parameterFitting" separator="&#x09;" precision="6">
      <Comment>
        <body xmlns="http://www.w3.org/1999/xhtml">
          Automatically generated report.
        </body>
      </Comment>
      <Header>
        <Object cn="CN=Root,Vector=TaskList[Parameter Estimation],Object=Description"/>
        <Object cn="String=\[Function Evaluations\]"/>
        <Object cn="Separator=&#x09;"/>
        <Object cn="String=\[Best Value\]"/>
        <Object cn="Separator=&#x09;"/>
        <Object cn="String=\[Best Parameters\]"/>
      </Header>
      <Body>
        <Object cn="CN=Root,Vector=TaskList[Parameter Estimation],Problem=Parameter Estimation,Reference=Function Evaluations"/>
        <Object cn="Separator=&#x09;"/>
        <Object cn="CN=Root,Vector=TaskList[Parameter Estimation],Problem=Parameter Estimation,Reference=Best Value"/>
        <Object cn="Separator=&#x09;"/>
        <Object cn="CN=Root,Vector=TaskList[Parameter Estimation],Problem=Parameter Estimation,Reference=Best Parameters"/>
      </Body>
      <Footer>
        <Object cn="String=&#x0a;"/>
        <Object cn="CN=Root,Vector=TaskList[Parameter Estimation],Object=Result"/>
      </Footer>
    </Report>
    <Report key="Report_12" name="Metabolic Control Analysis" taskType="metabolicControlAnalysis" separator="&#x09;" precision="6">
      <Comment>
        <body xmlns="http://www.w3.org/1999/xhtml">
          Automatically generated report.
        </body>
      </Comment>
      <Header>
        <Object cn="CN=Root,Vector=TaskList[Metabolic Control Analysis],Object=Description"/>
      </Header>
      <Footer>
        <Object cn="String=&#x0a;"/>
        <Object cn="CN=Root,Vector=TaskList[Metabolic Control Analysis],Object=Result"/>
      </Footer>
    </Report>
    <Report key="Report_13" name="Lyapunov Exponents" taskType="lyapunovExponents" separator="&#x09;" precision="6">
      <Comment>
        <body xmlns="http://www.w3.org/1999/xhtml">
          Automatically generated report.
        </body>
      </Comment>
      <Header>
        <Object cn="CN=Root,Vector=TaskList[Lyapunov Exponents],Object=Description"/>
      </Header>
      <Footer>
        <Object cn="String=&#x0a;"/>
        <Object cn="CN=Root,Vector=TaskList[Lyapunov Exponents],Object=Result"/>
      </Footer>
    </Report>
    <Report key="Report_14" name="Time Scale Separation Analysis" taskType="timeScaleSeparationAnalysis" separator="&#x09;" precision="6">
      <Comment>
        <body xmlns="http://www.w3.org/1999/xhtml">
          Automatically generated report.
        </body>
      </Comment>
      <Header>
        <Object cn="CN=Root,Vector=TaskList[Time Scale Separation Analysis],Object=Description"/>
      </Header>
      <Footer>
        <Object cn="String=&#x0a;"/>
        <Object cn="CN=Root,Vector=TaskList[Time Scale Separation Analysis],Object=Result"/>
      </Footer>
    </Report>
    <Report key="Report_15" name="Sensitivities" taskType="sensitivities" separator="&#x09;" precision="6">
      <Comment>
        <body xmlns="http://www.w3.org/1999/xhtml">
          Automatically generated report.
        </body>
      </Comment>
      <Header>
        <Object cn="CN=Root,Vector=TaskList[Sensitivities],Object=Description"/>
      </Header>
      <Footer>
        <Object cn="String=&#x0a;"/>
        <Object cn="CN=Root,Vector=TaskList[Sensitivities],Object=Result"/>
      </Footer>
    </Report>
  </ListOfReports>
  <ListOfPlots>
    <PlotSpecification name="Concentrations, Volumes, and Global Quantity Values" type="Plot2D" active="1">
      <Parameter name="log X" type="bool" value="0"/>
      <Parameter name="log Y" type="bool" value="0"/>
      <ListOfPlotItems>
        <PlotItem name="[Pbs2]" type="Curve2D">
          <Parameter name="Line type" type="unsignedInteger" value="0"/>
          <Parameter name="Recording Activity" type="string" value="during"/>
          <ListOfChannels>
            <ChannelSpec cn="CN=Root,Model=New Model,Reference=Time"/>
            <ChannelSpec cn="CN=Root,Model=New Model,Vector=Compartments[Cytoplasm1],Vector=Metabolites[Pbs2],Reference=Concentration"/>
          </ListOfChannels>
        </PlotItem>
        <PlotItem name="[Pbs2pp]" type="Curve2D">
          <Parameter name="Line type" type="unsignedInteger" value="0"/>
          <Parameter name="Recording Activity" type="string" value="during"/>
          <ListOfChannels>
            <ChannelSpec cn="CN=Root,Model=New Model,Reference=Time"/>
            <ChannelSpec cn="CN=Root,Model=New Model,Vector=Compartments[Cytoplasm1],Vector=Metabolites[Pbs2pp],Reference=Concentration"/>
          </ListOfChannels>
        </PlotItem>
        <PlotItem name="[osmostress]" type="Curve2D">
          <Parameter name="Line type" type="unsignedInteger" value="0"/>
          <Parameter name="Recording Activity" type="string" value="during"/>
          <ListOfChannels>
            <ChannelSpec cn="CN=Root,Model=New Model,Reference=Time"/>
            <ChannelSpec cn="CN=Root,Model=New Model,Vector=Compartments[Cytoplasm1],Vector=Metabolites[osmostress],Reference=Concentration"/>
          </ListOfChannels>
        </PlotItem>
        <PlotItem name="[Hog1c]" type="Curve2D">
          <Parameter name="Line type" type="unsignedInteger" value="0"/>
          <Parameter name="Recording Activity" type="string" value="during"/>
          <ListOfChannels>
            <ChannelSpec cn="CN=Root,Model=New Model,Reference=Time"/>
            <ChannelSpec cn="CN=Root,Model=New Model,Vector=Compartments[Cytoplasm1],Vector=Metabolites[Hog1c],Reference=Concentration"/>
          </ListOfChannels>
        </PlotItem>
        <PlotItem name="[Hog1ppc]" type="Curve2D">
          <Parameter name="Line type" type="unsignedInteger" value="0"/>
          <Parameter name="Recording Activity" type="string" value="during"/>
          <ListOfChannels>
            <ChannelSpec cn="CN=Root,Model=New Model,Reference=Time"/>
            <ChannelSpec cn="CN=Root,Model=New Model,Vector=Compartments[Cytoplasm1],Vector=Metabolites[Hog1ppc],Reference=Concentration"/>
          </ListOfChannels>
        </PlotItem>
        <PlotItem name="[Int_osmo]" type="Curve2D">
          <Parameter name="Line type" type="unsignedInteger" value="0"/>
          <Parameter name="Recording Activity" type="string" value="during"/>
          <ListOfChannels>
            <ChannelSpec cn="CN=Root,Model=New Model,Reference=Time"/>
            <ChannelSpec cn="CN=Root,Model=New Model,Vector=Compartments[Cytoplasm1],Vector=Metabolites[Int_osmo],Reference=Concentration"/>
          </ListOfChannels>
        </PlotItem>
        <PlotItem name="[MFalpha1-mRNA]" type="Curve2D">
          <Parameter name="Line type" type="unsignedInteger" value="0"/>
          <Parameter name="Recording Activity" type="string" value="during"/>
          <ListOfChannels>
            <ChannelSpec cn="CN=Root,Model=New Model,Reference=Time"/>
            <ChannelSpec cn="CN=Root,Model=New Model,Vector=Compartments[Cytoplasm1],Vector=Metabolites[MFalpha1-mRNA],Reference=Concentration"/>
          </ListOfChannels>
        </PlotItem>
        <PlotItem name="[Prepro-Alpha]" type="Curve2D">
          <Parameter name="Line type" type="unsignedInteger" value="0"/>
          <Parameter name="Recording Activity" type="string" value="during"/>
          <ListOfChannels>
            <ChannelSpec cn="CN=Root,Model=New Model,Reference=Time"/>
            <ChannelSpec cn="CN=Root,Model=New Model,Vector=Compartments[Cytoplasm1],Vector=Metabolites[Prepro-Alpha],Reference=Concentration"/>
          </ListOfChannels>
        </PlotItem>
        <PlotItem name="[Alpha]" type="Curve2D">
          <Parameter name="Line type" type="unsignedInteger" value="0"/>
          <Parameter name="Recording Activity" type="string" value="during"/>
          <ListOfChannels>
            <ChannelSpec cn="CN=Root,Model=New Model,Reference=Time"/>
            <ChannelSpec cn="CN=Root,Model=New Model,Vector=Compartments[Cytoplasm1],Vector=Metabolites[Alpha],Reference=Concentration"/>
          </ListOfChannels>
        </PlotItem>
        <PlotItem name="[Hog1n]" type="Curve2D">
          <Parameter name="Line type" type="unsignedInteger" value="0"/>
          <Parameter name="Recording Activity" type="string" value="during"/>
          <ListOfChannels>
            <ChannelSpec cn="CN=Root,Model=New Model,Reference=Time"/>
            <ChannelSpec cn="CN=Root,Model=New Model,Vector=Compartments[Nucleus1],Vector=Metabolites[Hog1n],Reference=Concentration"/>
          </ListOfChannels>
        </PlotItem>
        <PlotItem name="[Hog1ppn]" type="Curve2D">
          <Parameter name="Line type" type="unsignedInteger" value="0"/>
          <Parameter name="Recording Activity" type="string" value="during"/>
          <ListOfChannels>
            <ChannelSpec cn="CN=Root,Model=New Model,Reference=Time"/>
            <ChannelSpec cn="CN=Root,Model=New Model,Vector=Compartments[Nucleus1],Vector=Metabolites[Hog1ppn],Reference=Concentration"/>
          </ListOfChannels>
        </PlotItem>
        <PlotItem name="[Alpha_in_culture]" type="Curve2D">
          <Parameter name="Line type" type="unsignedInteger" value="0"/>
          <Parameter name="Recording Activity" type="string" value="during"/>
          <ListOfChannels>
            <ChannelSpec cn="CN=Root,Model=New Model,Reference=Time"/>
            <ChannelSpec cn="CN=Root,Model=New Model,Vector=Compartments[Cytoplasm2],Vector=Metabolites[Alpha_in_culture],Reference=Concentration"/>
          </ListOfChannels>
        </PlotItem>
        <PlotItem name="[Ste2]" type="Curve2D">
          <Parameter name="Line type" type="unsignedInteger" value="0"/>
          <Parameter name="Recording Activity" type="string" value="during"/>
          <ListOfChannels>
            <ChannelSpec cn="CN=Root,Model=New Model,Reference=Time"/>
            <ChannelSpec cn="CN=Root,Model=New Model,Vector=Compartments[Cytoplasm2],Vector=Metabolites[Ste2],Reference=Concentration"/>
          </ListOfChannels>
        </PlotItem>
        <PlotItem name="[Ste2-Ph]" type="Curve2D">
          <Parameter name="Line type" type="unsignedInteger" value="0"/>
          <Parameter name="Recording Activity" type="string" value="during"/>
          <ListOfChannels>
            <ChannelSpec cn="CN=Root,Model=New Model,Reference=Time"/>
            <ChannelSpec cn="CN=Root,Model=New Model,Vector=Compartments[Cytoplasm2],Vector=Metabolites[Ste2-Ph],Reference=Concentration"/>
          </ListOfChannels>
        </PlotItem>
        <PlotItem name="[active-Ste5_complex]" type="Curve2D">
          <Parameter name="Line type" type="unsignedInteger" value="0"/>
          <Parameter name="Recording Activity" type="string" value="during"/>
          <ListOfChannels>
            <ChannelSpec cn="CN=Root,Model=New Model,Reference=Time"/>
            <ChannelSpec cn="CN=Root,Model=New Model,Vector=Compartments[Cytoplasm2],Vector=Metabolites[active-Ste5_complex],Reference=Concentration"/>
          </ListOfChannels>
        </PlotItem>
        <PlotItem name="[inactive-Ste5_complex]" type="Curve2D">
          <Parameter name="Line type" type="unsignedInteger" value="0"/>
          <Parameter name="Recording Activity" type="string" value="during"/>
          <ListOfChannels>
            <ChannelSpec cn="CN=Root,Model=New Model,Reference=Time"/>
            <ChannelSpec cn="CN=Root,Model=New Model,Vector=Compartments[Cytoplasm2],Vector=Metabolites[inactive-Ste5_complex],Reference=Concentration"/>
          </ListOfChannels>
        </PlotItem>
        <PlotItem name="[Fus3ppc]" type="Curve2D">
          <Parameter name="Line type" type="unsignedInteger" value="0"/>
          <Parameter name="Recording Activity" type="string" value="during"/>
          <ListOfChannels>
            <ChannelSpec cn="CN=Root,Model=New Model,Reference=Time"/>
            <ChannelSpec cn="CN=Root,Model=New Model,Vector=Compartments[Cytoplasm2],Vector=Metabolites[Fus3ppc],Reference=Concentration"/>
          </ListOfChannels>
        </PlotItem>
        <PlotItem name="[Fus3c]" type="Curve2D">
          <Parameter name="Line type" type="unsignedInteger" value="0"/>
          <Parameter name="Recording Activity" type="string" value="during"/>
          <ListOfChannels>
            <ChannelSpec cn="CN=Root,Model=New Model,Reference=Time"/>
            <ChannelSpec cn="CN=Root,Model=New Model,Vector=Compartments[Cytoplasm2],Vector=Metabolites[Fus3c],Reference=Concentration"/>
          </ListOfChannels>
        </PlotItem>
        <PlotItem name="[GFP-mRNA]" type="Curve2D">
          <Parameter name="Line type" type="unsignedInteger" value="0"/>
          <Parameter name="Recording Activity" type="string" value="during"/>
          <ListOfChannels>
            <ChannelSpec cn="CN=Root,Model=New Model,Reference=Time"/>
            <ChannelSpec cn="CN=Root,Model=New Model,Vector=Compartments[Cytoplasm2],Vector=Metabolites[GFP-mRNA],Reference=Concentration"/>
          </ListOfChannels>
        </PlotItem>
        <PlotItem name="[nascent-GFP]" type="Curve2D">
          <Parameter name="Line type" type="unsignedInteger" value="0"/>
          <Parameter name="Recording Activity" type="string" value="during"/>
          <ListOfChannels>
            <ChannelSpec cn="CN=Root,Model=New Model,Reference=Time"/>
            <ChannelSpec cn="CN=Root,Model=New Model,Vector=Compartments[Cytoplasm2],Vector=Metabolites[nascent-GFP],Reference=Concentration"/>
          </ListOfChannels>
        </PlotItem>
        <PlotItem name="[mature-GFP]" type="Curve2D">
          <Parameter name="Line type" type="unsignedInteger" value="0"/>
          <Parameter name="Recording Activity" type="string" value="during"/>
          <ListOfChannels>
            <ChannelSpec cn="CN=Root,Model=New Model,Reference=Time"/>
            <ChannelSpec cn="CN=Root,Model=New Model,Vector=Compartments[Cytoplasm2],Vector=Metabolites[mature-GFP],Reference=Concentration"/>
          </ListOfChannels>
        </PlotItem>
        <PlotItem name="[Fus3n]" type="Curve2D">
          <Parameter name="Line type" type="unsignedInteger" value="0"/>
          <Parameter name="Recording Activity" type="string" value="during"/>
          <ListOfChannels>
            <ChannelSpec cn="CN=Root,Model=New Model,Reference=Time"/>
            <ChannelSpec cn="CN=Root,Model=New Model,Vector=Compartments[Nucleus2],Vector=Metabolites[Fus3n],Reference=Concentration"/>
          </ListOfChannels>
        </PlotItem>
        <PlotItem name="[Fus3ppn]" type="Curve2D">
          <Parameter name="Line type" type="unsignedInteger" value="0"/>
          <Parameter name="Recording Activity" type="string" value="during"/>
          <ListOfChannels>
            <ChannelSpec cn="CN=Root,Model=New Model,Reference=Time"/>
            <ChannelSpec cn="CN=Root,Model=New Model,Vector=Compartments[Nucleus2],Vector=Metabolites[Fus3ppn],Reference=Concentration"/>
          </ListOfChannels>
        </PlotItem>
        <PlotItem name="[Gal]" type="Curve2D">
          <Parameter name="Line type" type="unsignedInteger" value="0"/>
          <Parameter name="Recording Activity" type="string" value="during"/>
          <ListOfChannels>
            <ChannelSpec cn="CN=Root,Model=New Model,Reference=Time"/>
            <ChannelSpec cn="CN=Root,Model=New Model,Vector=Compartments[Cytoplasm3],Vector=Metabolites[Gal],Reference=Concentration"/>
          </ListOfChannels>
        </PlotItem>
        <PlotItem name="[MFalpha1-mRNA-2]" type="Curve2D">
          <Parameter name="Line type" type="unsignedInteger" value="0"/>
          <Parameter name="Recording Activity" type="string" value="during"/>
          <ListOfChannels>
            <ChannelSpec cn="CN=Root,Model=New Model,Reference=Time"/>
            <ChannelSpec cn="CN=Root,Model=New Model,Vector=Compartments[Cytoplasm3],Vector=Metabolites[MFalpha1-mRNA-2],Reference=Concentration"/>
          </ListOfChannels>
        </PlotItem>
        <PlotItem name="[Alpha-2]" type="Curve2D">
          <Parameter name="Line type" type="unsignedInteger" value="0"/>
          <Parameter name="Recording Activity" type="string" value="during"/>
          <ListOfChannels>
            <ChannelSpec cn="CN=Root,Model=New Model,Reference=Time"/>
            <ChannelSpec cn="CN=Root,Model=New Model,Vector=Compartments[Cytoplasm3],Vector=Metabolites[Alpha-2],Reference=Concentration"/>
          </ListOfChannels>
        </PlotItem>
        <PlotItem name="[Prepro-Alpha-2]" type="Curve2D">
          <Parameter name="Line type" type="unsignedInteger" value="0"/>
          <Parameter name="Recording Activity" type="string" value="during"/>
          <ListOfChannels>
            <ChannelSpec cn="CN=Root,Model=New Model,Reference=Time"/>
            <ChannelSpec cn="CN=Root,Model=New Model,Vector=Compartments[Cytoplasm3],Vector=Metabolites[Prepro-Alpha-2],Reference=Concentration"/>
          </ListOfChannels>
        </PlotItem>
        <PlotItem name="Compartments[Cytoplasm1].Volume" type="Curve2D">
          <Parameter name="Line type" type="unsignedInteger" value="0"/>
          <Parameter name="Recording Activity" type="string" value="during"/>
          <ListOfChannels>
            <ChannelSpec cn="CN=Root,Model=New Model,Reference=Time"/>
            <ChannelSpec cn="CN=Root,Model=New Model,Vector=Compartments[Cytoplasm1],Reference=Volume"/>
          </ListOfChannels>
        </PlotItem>
        <PlotItem name="Compartments[Nucleus1].Volume" type="Curve2D">
          <Parameter name="Line type" type="unsignedInteger" value="0"/>
          <Parameter name="Recording Activity" type="string" value="during"/>
          <ListOfChannels>
            <ChannelSpec cn="CN=Root,Model=New Model,Reference=Time"/>
            <ChannelSpec cn="CN=Root,Model=New Model,Vector=Compartments[Nucleus1],Reference=Volume"/>
          </ListOfChannels>
        </PlotItem>
        <PlotItem name="Compartments[Cytoplasm2].Volume" type="Curve2D">
          <Parameter name="Line type" type="unsignedInteger" value="0"/>
          <Parameter name="Recording Activity" type="string" value="during"/>
          <ListOfChannels>
            <ChannelSpec cn="CN=Root,Model=New Model,Reference=Time"/>
            <ChannelSpec cn="CN=Root,Model=New Model,Vector=Compartments[Cytoplasm2],Reference=Volume"/>
          </ListOfChannels>
        </PlotItem>
        <PlotItem name="Compartments[Nucleus2].Volume" type="Curve2D">
          <Parameter name="Line type" type="unsignedInteger" value="0"/>
          <Parameter name="Recording Activity" type="string" value="during"/>
          <ListOfChannels>
            <ChannelSpec cn="CN=Root,Model=New Model,Reference=Time"/>
            <ChannelSpec cn="CN=Root,Model=New Model,Vector=Compartments[Nucleus2],Reference=Volume"/>
          </ListOfChannels>
        </PlotItem>
        <PlotItem name="Compartments[Cytoplasm3].Volume" type="Curve2D">
          <Parameter name="Line type" type="unsignedInteger" value="0"/>
          <Parameter name="Recording Activity" type="string" value="during"/>
          <ListOfChannels>
            <ChannelSpec cn="CN=Root,Model=New Model,Reference=Time"/>
            <ChannelSpec cn="CN=Root,Model=New Model,Vector=Compartments[Cytoplasm3],Reference=Volume"/>
          </ListOfChannels>
        </PlotItem>
        <PlotItem name="Values[totalPP-Hog1]" type="Curve2D">
          <Parameter name="Line type" type="unsignedInteger" value="0"/>
          <Parameter name="Recording Activity" type="string" value="during"/>
          <ListOfChannels>
            <ChannelSpec cn="CN=Root,Model=New Model,Reference=Time"/>
            <ChannelSpec cn="CN=Root,Model=New Model,Vector=Values[totalPP-Hog1],Reference=Value"/>
          </ListOfChannels>
        </PlotItem>
        <PlotItem name="Values[total_rel-PP-Hog1]" type="Curve2D">
          <Parameter name="Line type" type="unsignedInteger" value="0"/>
          <Parameter name="Recording Activity" type="string" value="during"/>
          <ListOfChannels>
            <ChannelSpec cn="CN=Root,Model=New Model,Reference=Time"/>
            <ChannelSpec cn="CN=Root,Model=New Model,Vector=Values[total_rel-PP-Hog1],Reference=Value"/>
          </ListOfChannels>
        </PlotItem>
        <PlotItem name="Values[dilution]" type="Curve2D">
          <Parameter name="Line type" type="unsignedInteger" value="0"/>
          <Parameter name="Recording Activity" type="string" value="during"/>
          <ListOfChannels>
            <ChannelSpec cn="CN=Root,Model=New Model,Reference=Time"/>
            <ChannelSpec cn="CN=Root,Model=New Model,Vector=Values[dilution],Reference=Value"/>
          </ListOfChannels>
        </PlotItem>
        <PlotItem name="Values[Fus3_ratio]" type="Curve2D">
          <Parameter name="Line type" type="unsignedInteger" value="0"/>
          <Parameter name="Recording Activity" type="string" value="during"/>
          <ListOfChannels>
            <ChannelSpec cn="CN=Root,Model=New Model,Reference=Time"/>
            <ChannelSpec cn="CN=Root,Model=New Model,Vector=Values[Fus3_ratio],Reference=Value"/>
          </ListOfChannels>
        </PlotItem>
        <PlotItem name="Values[total_rel-PP-Fus3]" type="Curve2D">
          <Parameter name="Line type" type="unsignedInteger" value="0"/>
          <Parameter name="Recording Activity" type="string" value="during"/>
          <ListOfChannels>
            <ChannelSpec cn="CN=Root,Model=New Model,Reference=Time"/>
            <ChannelSpec cn="CN=Root,Model=New Model,Vector=Values[total_rel-PP-Fus3],Reference=Value"/>
          </ListOfChannels>
        </PlotItem>
        <PlotItem name="Values[MFalpha-mRNA-rel_to_10molecules]" type="Curve2D">
          <Parameter name="Line type" type="unsignedInteger" value="0"/>
          <Parameter name="Recording Activity" type="string" value="during"/>
          <ListOfChannels>
            <ChannelSpec cn="CN=Root,Model=New Model,Reference=Time"/>
            <ChannelSpec cn="CN=Root,Model=New Model,Vector=Values[MFalpha-mRNA-rel_to_10molecules],Reference=Value"/>
          </ListOfChannels>
        </PlotItem>
        <PlotItem name="Values[GFP-mRNA-rel_to_10molecules]" type="Curve2D">
          <Parameter name="Line type" type="unsignedInteger" value="0"/>
          <Parameter name="Recording Activity" type="string" value="during"/>
          <ListOfChannels>
            <ChannelSpec cn="CN=Root,Model=New Model,Reference=Time"/>
            <ChannelSpec cn="CN=Root,Model=New Model,Vector=Values[GFP-mRNA-rel_to_10molecules],Reference=Value"/>
          </ListOfChannels>
        </PlotItem>
        <PlotItem name="Values[Ste2-production_rate]" type="Curve2D">
          <Parameter name="Line type" type="unsignedInteger" value="0"/>
          <Parameter name="Recording Activity" type="string" value="during"/>
          <ListOfChannels>
            <ChannelSpec cn="CN=Root,Model=New Model,Reference=Time"/>
            <ChannelSpec cn="CN=Root,Model=New Model,Vector=Values[Ste2-production_rate],Reference=Value"/>
          </ListOfChannels>
        </PlotItem>
        <PlotItem name="Values[k_for_GALtranscription]" type="Curve2D">
          <Parameter name="Line type" type="unsignedInteger" value="0"/>
          <Parameter name="Recording Activity" type="string" value="during"/>
          <ListOfChannels>
            <ChannelSpec cn="CN=Root,Model=New Model,Reference=Time"/>
            <ChannelSpec cn="CN=Root,Model=New Model,Vector=Values[k_for_GALtranscription],Reference=Value"/>
          </ListOfChannels>
        </PlotItem>
        <PlotItem name="Values[MFalpha-mRNA-2-rel_to_10molecules]" type="Curve2D">
          <Parameter name="Line type" type="unsignedInteger" value="0"/>
          <Parameter name="Recording Activity" type="string" value="during"/>
          <ListOfChannels>
            <ChannelSpec cn="CN=Root,Model=New Model,Reference=Time"/>
            <ChannelSpec cn="CN=Root,Model=New Model,Vector=Values[MFalpha-mRNA-2-rel_to_10molecules],Reference=Value"/>
          </ListOfChannels>
        </PlotItem>
      </ListOfPlotItems>
    </PlotSpecification>
  </ListOfPlots>
  <GUI>
  </GUI>
</COPASI>
