# Supplementary material for: Cell-to-Cell Communication Circuits: Quantitative Analysis of Synthetic Logic Gates
Source: Front Physiol. 2012 Jul 25;3:287. doi: 10.3389/fphys.2012.00287 (PMC3429059; doi:10.3389/fphys.2012.00287)
Supplement: File S5 — CAIN model (.xml) of reporter cell. [file StochasticReporterCell_5nM.xml]

<?xml version="1.0" encoding="utf-8"?>
<cain version="1.9">
  <listOfModels>
    <model id="ReporterCell">
      <listOfCompartments>
        <compartment expression="0.000000000004" id="Nuc"/>
        <compartment expression="0.000000000029" id="Cyto"/>
      </listOfCompartments>
      <listOfSpecies>
        <species compartment="Cyto" initialAmount="2964" id="Ste2"/>
        <species compartment="Cyto" initialAmount="8480" id="Fus3"/>
        <species compartment="Cyto" initialAmount="0" id="Fus3PPc"/>
        <species compartment="Nuc" initialAmount="0" id="Fus3PPn"/>
        <species compartment="Cyto" initialAmount="672" id="InactiveComplex"/>
        <species compartment="Cyto" initialAmount="0" id="ActiveComplex"/>
        <species compartment="Cyto" initialAmount="0" id="GFPmRNA"/>
        <species compartment="Cyto" initialAmount="0" id="nascentGFP"/>
        <species compartment="Cyto" initialAmount="0" id="matureGFP"/>
      </listOfSpecies>
      <listOfReactions>
        <reaction propensity="0.12144" massAction="true" id="r03">
          <listOfProducts>
            <speciesReference species="Ste2"/>
          </listOfProducts>
        </reaction>
        <reaction propensity="0.0000184" massAction="true" id="r04">
          <listOfReactants>
            <speciesReference species="Ste2"/>
          </listOfReactants>
        </reaction>
        <reaction propensity="0.000025761*Ste2" massAction="false" id="r05">
          <listOfReactants>
            <speciesReference species="Ste2"/>
          </listOfReactants>
        </reaction>
        <reaction propensity="0.000001265*InactiveComplex*Ste2" massAction="false" id="r06">
          <listOfReactants>
            <speciesReference species="InactiveComplex"/>
            <speciesReference species="Ste2"/>
          </listOfReactants>
          <listOfProducts>
            <speciesReference species="ActiveComplex"/>
            <speciesReference species="Ste2"/>
          </listOfProducts>
        </reaction>
        <reaction propensity="0.0042" massAction="true" id="r07">
          <listOfReactants>
            <speciesReference species="ActiveComplex"/>
          </listOfReactants>
          <listOfProducts>
            <speciesReference species="InactiveComplex"/>
          </listOfProducts>
        </reaction>
        <reaction propensity="1.533" massAction="true" id="r08">
          <listOfReactants>
            <speciesReference species="Fus3"/>
            <speciesReference species="ActiveComplex"/>
          </listOfReactants>
          <listOfProducts>
            <speciesReference species="Fus3PPc"/>
            <speciesReference species="ActiveComplex"/>
          </listOfProducts>
        </reaction>
        <reaction propensity="680" massAction="true" id="r09">
          <listOfReactants>
            <speciesReference species="Fus3PPc"/>
          </listOfReactants>
          <listOfProducts>
            <speciesReference species="Fus3"/>
          </listOfProducts>
        </reaction>
        <reaction propensity="0.28" massAction="true" id="r10">
          <listOfReactants>
            <speciesReference species="Fus3PPn"/>
          </listOfReactants>
          <listOfProducts>
            <speciesReference species="Fus3"/>
          </listOfProducts>
        </reaction>
        <reaction propensity="21.423" massAction="true" id="r11">
          <listOfReactants>
            <speciesReference species="Fus3PPn"/>
          </listOfReactants>
          <listOfProducts>
            <speciesReference species="Fus3PPc"/>
          </listOfProducts>
        </reaction>
        <reaction propensity="8.4" massAction="true" id="r12">
          <listOfReactants>
            <speciesReference species="Fus3PPc"/>
          </listOfReactants>
          <listOfProducts>
            <speciesReference species="Fus3PPn"/>
          </listOfProducts>
        </reaction>
        <reaction propensity="0.0000286" massAction="true" id="r34">
          <listOfReactants>
            <speciesReference species="Fus3PPn"/>
          </listOfReactants>
          <listOfProducts>
            <speciesReference species="Fus3PPn"/>
            <speciesReference species="GFPmRNA"/>
          </listOfProducts>
        </reaction>
        <reaction propensity="0.00214" massAction="true" id="r34_deg">
          <listOfReactants>
            <speciesReference species="GFPmRNA"/>
          </listOfReactants>
        </reaction>
        <reaction propensity="2" massAction="true" id="r35">
          <listOfReactants>
            <speciesReference species="GFPmRNA"/>
          </listOfReactants>
          <listOfProducts>
            <speciesReference species="GFPmRNA"/>
            <speciesReference species="nascentGFP"/>
          </listOfProducts>
        </reaction>
        <reaction propensity="0.00009625" massAction="true" id="r36">
          <listOfReactants>
            <speciesReference species="nascentGFP"/>
          </listOfReactants>
          <listOfProducts>
            <speciesReference species="matureGFP"/>
          </listOfProducts>
        </reaction>
      </listOfReactions>
    </model>
  </listOfModels>
  <listOfMethods>
    <method equilibrationTime="0.0" startTime="0.0" recordingTime="14400.0" id="DirectMethod" category="0" numberOfBins="32" multiplicity="4" method="0" timeDependence="1" numberOfFrames="145" options="0"/>
  </listOfMethods>
  <listOfOutput>
    <timeSeriesFrames model="ReporterCell" method="DirectMethod">
      <frameTimes>
        0.0 100.0 200.0 300.0 400.0 500.0 600.0 700.0 800.0 900.0 1000.0 1100.0 1200.0 1300.0 1400.0 1500.0 1600.0 1700.0 1800.0 1900.0 2000.0 2100.0 2200.0 2300.0 2400.0 2500.0 2600.0 2700.0 2800.0 2900.0 3000.0 3100.0 3200.0 3300.0 3400.0 3500.0 3600.0 3700.0 3800.0 3900.0 4000.0 4100.0 4200.0 4300.0 4400.0 4500.0 4600.0 4700.0 4800.0 4900.0 5000.0 5100.0 5200.0 5300.0 5400.0 5500.0 5600.0 5700.0 5800.0 5900.0 6000.0 6100.0 6200.0 6300.0 6400.0 6500.0 6600.0 6700.0 6800.0 6900.0 7000.0 7100.0 7200.0 7300.0 7400.0 7500.0 7600.0 7700.0 7800.0 7900.0 8000.0 8100.0 8200.0 8300.0 8400.0 8500.0 8600.0 8700.0 8800.0 8900.0 9000.0 9100.0 9200.0 9300.0 9400.0 9500.0 9600.0 9700.0 9800.0 9900.0 10000.0 10100.0 10200.0 10300.0 10400.0 10500.0 10600.0 10700.0 10800.0 10900.0 11000.0 11100.0 11200.0 11300.0 11400.0 11500.0 11600.0 11700.0 11800.0 11900.0 12000.0 12100.0 12200.0 12300.0 12400.0 12500.0 12600.0 12700.0 12800.0 12900.0 13000.0 13100.0 13200.0 13300.0 13400.0 13500.0 13600.0 13700.0 13800.0 13900.0 14000.0 14100.0 14200.0 14300.0 14400.0
      </frameTimes>
      <recordedSpecies>
        0 1 2 3 4 5 6 7 8
      </recordedSpecies>
      <recordedReactions>
        
      </recordedReactions>
      <populations>
        2964.0 8480.0 0.0 0.0 672.0 0.0 0.0 0.0 0.0 2961.0 5580.0 2096.0 804.0 506.0 166.0 2.0 138.0 0.0 2961.0 4914.0 2568.0 998.0 441.0 231.0 4.0 744.0 8.0 2959.0 4593.0 2775.0 1112.0 404.0 268.0 9.0 1977.0 21.0 2967.0 4435.0 2941.0 1104.0 378.0 294.0 7.0 3607.0 47.0 2975.0 4406.0 2914.0 1160.0 371.0 301.0 8.0 5052.0 83.0 2983.0 4242.0 3080.0 1158.0 351.0 321.0 10.0 6816.0 134.0 2982.0 4294.0 3033.0 1153.0 358.0 314.0 11.0 8942.0 233.0 2979.0 4258.0 3085.0 1137.0 344.0 328.0 14.0 11338.0 338.0 2992.0 4193.0 3125.0 1162.0 341.0 331.0 12.0 13915.0 450.0 2992.0 4034.0 3233.0 1213.0 331.0 341.0 13.0 16404.0 594.0 2990.0 4244.0 3033.0 1203.0 348.0 324.0 13.0 18864.0 762.0 2990.0 4260.0 3023.0 1197.0 348.0 324.0 18.0 21890.0 979.0 2990.0 4405.0 2900.0 1175.0 371.0 301.0 21.0 25750.0 1229.0 2988.0 4491.0 2908.0 1081.0 388.0 284.0 18.0 29026.0 1482.0 2984.0 4334.0 3019.0 1127.0 373.0 299.0 18.0 32433.0 1825.0 2980.0 4339.0 2932.0 1209.0 368.0 304.0 16.0 35500.0 2144.0 2974.0 4260.0 3012.0 1208.0 362.0 310.0 15.0 38270.0 2487.0 2973.0 4316.0 2984.0 1180.0 366.0 306.0 11.0 40377.0 2848.0 2973.0 4375.0 2957.0 1148.0 376.0 296.0 11.0 42067.0 3252.0 2977.0 4324.0 3051.0 1105.0 366.0 306.0 9.0 43485.0 3687.0 2977.0 4260.0 3024.0 1196.0 359.0 313.0 13.0 45441.0 4106.0 2980.0 4118.0 3157.0 1205.0 342.0 330.0 13.0 47578.0 4552.0 2980.0 4174.0 3107.0 1199.0 357.0 315.0 12.0 49485.0 5032.0 2988.0 4239.0 3054.0 1187.0 351.0 321.0 13.0 51589.0 5514.0 2980.0 4203.0 3097.0 1180.0 339.0 333.0 11.0 53485.0 6043.0 2974.0 4105.0 3179.0 1196.0 337.0 335.0 16.0 55950.0 6587.0 2979.0 4329.0 2979.0 1172.0 365.0 307.0 18.0 58778.0 7148.0 2982.0 4386.0 2965.0 1129.0 375.0 297.0 17.0 61633.0 7697.0 2987.0 4154.0 3139.0 1187.0 343.0 329.0 15.0 64265.0 8251.0 2988.0 4275.0 3023.0 1182.0 346.0 326.0 14.0 66400.0 8879.0 2985.0 4386.0 2980.0 1114.0 375.0 297.0 15.0 68597.0 9529.0 2980.0 4540.0 2829.0 1111.0 383.0 289.0 16.0 71057.0 10221.0 2978.0 4501.0 2813.0 1166.0 382.0 290.0 15.0 73510.0 10894.0 2976.0 4099.0 3170.0 1211.0 338.0 334.0 14.0 75831.0 11595.0 2983.0 4026.0 3178.0 1276.0 327.0 345.0 13.0 77873.0 12327.0 2985.0 4131.0 3157.0 1192.0 339.0 333.0 17.0 80193.0 13088.0 2981.0 4134.0 3127.0 1219.0 344.0 328.0 21.0 83294.0 13843.0 2988.0 4019.0 3287.0 1174.0 318.0 354.0 25.0 87057.0 14623.0 2993.0 4055.0 3203.0 1222.0 313.0 359.0 22.0 90776.0 15491.0 2992.0 4006.0 3269.0 1205.0 316.0 356.0 20.0 94032.0 16416.0 2984.0 4198.0 3101.0 1181.0 344.0 328.0 21.0 97453.0 17308.0 2970.0 4172.0 3146.0 1162.0 340.0 332.0 23.0 100828.0 18287.0 2962.0 4229.0 3089.0 1162.0 345.0 327.0 26.0 104688.0 19274.0 2950.0 4258.0 3022.0 1200.0 355.0 317.0 24.0 108399.0 20281.0 2954.0 4139.0 3153.0 1188.0 340.0 332.0 16.0 111703.0 21337.0 2957.0 4242.0 3017.0 1221.0 351.0 321.0 14.0 113750.0 22380.0 2946.0 4320.0 2961.0 1199.0 362.0 310.0 14.0 115598.0 23424.0 2936.0 4316.0 3008.0 1156.0 359.0 313.0 16.0 117223.0 24532.0 2937.0 4370.0 2916.0 1194.0 369.0 303.0 14.0 119130.0 25612.0 2934.0 4450.0 2909.0 1121.0 375.0 297.0 14.0 121078.0 26813.0 2927.0 4263.0 3056.0 1161.0 361.0 311.0 14.0 122799.0 27975.0 2939.0 4201.0 3131.0 1148.0 352.0 320.0 15.0 124640.0 29149.0 2934.0 4200.0 3060.0 1220.0 348.0 324.0 16.0 126417.0 30341.0 2936.0 4425.0 2893.0 1162.0 382.0 290.0 16.0 128329.0 31596.0 2933.0 4458.0 2902.0 1120.0 379.0 293.0 15.0 130400.0 32836.0 2926.0 4309.0 3032.0 1139.0 362.0 310.0 16.0 132226.0 34057.0 2923.0 4203.0 3099.0 1178.0 342.0 330.0 19.0 134409.0 35333.0 2912.0 4210.0 3058.0 1212.0 343.0 329.0 23.0 136985.0 36642.0 2903.0 4268.0 3021.0 1191.0 344.0 328.0 20.0 139857.0 37983.0 2904.0 4425.0 2964.0 1091.0 374.0 298.0 16.0 142180.0 39337.0 2896.0 4236.0 3008.0 1236.0 362.0 310.0 16.0 143853.0 40666.0 2894.0 4280.0 3058.0 1142.0 356.0 316.0 20.0 146006.0 42063.0 2897.0 4428.0 2963.0 1089.0 376.0 296.0 19.0 148235.0 43502.0 2895.0 4423.0 2947.0 1110.0 379.0 293.0 19.0 150603.0 44940.0 2891.0 4370.0 2986.0 1124.0 368.0 304.0 19.0 153028.0 46370.0 2889.0 4378.0 2965.0 1137.0 373.0 299.0 19.0 155033.0 47846.0 2885.0 4188.0 3110.0 1182.0 348.0 324.0 18.0 157022.0 49403.0 2879.0 4452.0 2923.0 1105.0 377.0 295.0 13.0 158598.0 50994.0 2869.0 4327.0 3020.0 1133.0 367.0 305.0 14.0 160131.0 52461.0 2868.0 4474.0 2850.0 1156.0 375.0 297.0 13.0 161445.0 53969.0 2867.0 4338.0 2967.0 1175.0 367.0 305.0 11.0 162214.0 55526.0 2861.0 4258.0 3055.0 1167.0 362.0 310.0 7.0 162343.0 57104.0 2859.0 4361.0 2990.0 1129.0 362.0 310.0 13.0 162534.0 58658.0 2864.0 4326.0 3033.0 1121.0 363.0 309.0 16.0 163612.0 60268.0 2868.0 4251.0 3041.0 1188.0 358.0 314.0 16.0 165149.0 61844.0 2870.0 4091.0 3139.0 1250.0 332.0 340.0 17.0 166824.0 63404.0 2866.0 4327.0 2968.0 1185.0 361.0 311.0 19.0 168731.0 65015.0 2868.0 4372.0 2934.0 1174.0 389.0 283.0 18.0 170760.0 66733.0 2871.0 4478.0 2889.0 1113.0 387.0 285.0 13.0 172285.0 68347.0 2876.0 4510.0 2864.0 1106.0 385.0 287.0 13.0 173407.0 69983.0 2878.0 4350.0 2973.0 1157.0 366.0 306.0 15.0 174419.0 71684.0 2874.0 4138.0 3099.0 1243.0 339.0 333.0 15.0 175587.0 73407.0 2871.0 4337.0 2986.0 1157.0 366.0 306.0 18.0 176994.0 75059.0 2870.0 4246.0 3064.0 1170.0 358.0 314.0 21.0 179018.0 76729.0 2878.0 4325.0 2995.0 1160.0 367.0 305.0 21.0 181289.0 78473.0 2874.0 4353.0 2976.0 1151.0 361.0 311.0 20.0 183870.0 80195.0 2877.0 4202.0 3089.0 1189.0 350.0 322.0 20.0 186067.0 81947.0 2882.0 4244.0 3017.0 1219.0 343.0 329.0 18.0 187893.0 83735.0 2873.0 4273.0 3051.0 1156.0 351.0 321.0 19.0 189964.0 85554.0 2874.0 4315.0 3014.0 1151.0 353.0 319.0 18.0 191785.0 87414.0 2882.0 4393.0 2949.0 1138.0 368.0 304.0 15.0 192999.0 89353.0 2880.0 4388.0 2935.0 1157.0 377.0 295.0 16.0 194048.0 91248.0 2878.0 4392.0 2945.0 1143.0 372.0 300.0 13.0 194828.0 93156.0 2878.0 4253.0 2974.0 1253.0 350.0 322.0 14.0 195425.0 95049.0 2877.0 4346.0 2975.0 1159.0 367.0 305.0 17.0 196630.0 97003.0 2877.0 4195.0 3077.0 1208.0 350.0 322.0 21.0 198439.0 98920.0 2877.0 4255.0 3038.0 1187.0 349.0 323.0 20.0 200765.0 100806.0 2876.0 4274.0 2984.0 1222.0 353.0 319.0 22.0 203012.0 102789.0 2882.0 4224.0 3096.0 1160.0 358.0 314.0 20.0 204966.0 104735.0 2881.0 4430.0 2933.0 1117.0 368.0 304.0 20.0 207077.0 106693.0 2878.0 4472.0 2905.0 1103.0 377.0 295.0 18.0 209030.0 108667.0 2879.0 4383.0 2948.0 1149.0 372.0 300.0 15.0 209837.0 110694.0 2872.0 4388.0 2994.0 1098.0 369.0 303.0 16.0 211349.0 112762.0 2873.0 4464.0 2878.0 1138.0 372.0 300.0 17.0 212538.0 114795.0 2870.0 4363.0 2966.0 1151.0 380.0 292.0 18.0 213935.0 116853.0 2870.0 4362.0 2917.0 1201.0 370.0 302.0 22.0 215826.0 118924.0 2863.0 4375.0 2952.0 1153.0 377.0 295.0 17.0 217393.0 121025.0 2874.0 4138.0 3092.0 1250.0 359.0 313.0 18.0 218897.0 123080.0 2873.0 4190.0 3120.0 1170.0 344.0 328.0 19.0 220645.0 125127.0 2868.0 4255.0 2999.0 1226.0 352.0 320.0 15.0 221907.0 127181.0 2861.0 4325.0 2960.0 1195.0 375.0 297.0 15.0 222697.0 129312.0 2863.0 4426.0 2961.0 1093.0 380.0 292.0 20.0 224036.0 131420.0 2861.0 4415.0 2946.0 1119.0 384.0 288.0 18.0 225500.0 133540.0 2862.0 4257.0 3072.0 1151.0 362.0 310.0 17.0 226776.0 135737.0 2866.0 4154.0 3077.0 1249.0 347.0 325.0 20.0 228346.0 137942.0 2858.0 4272.0 3042.0 1166.0 362.0 310.0 18.0 229855.0 140175.0 2854.0 4232.0 3082.0 1166.0 358.0 314.0 20.0 231581.0 142330.0 2851.0 4322.0 3002.0 1156.0 353.0 319.0 16.0 232938.0 144554.0 2849.0 4144.0 3071.0 1265.0 348.0 324.0 22.0 234381.0 146831.0 2845.0 4346.0 3019.0 1115.0 359.0 313.0 21.0 236562.0 149044.0 2850.0 4251.0 3067.0 1162.0 352.0 320.0 20.0 238355.0 151337.0 2847.0 4318.0 3041.0 1121.0 352.0 320.0 20.0 239920.0 153648.0 2847.0 4137.0 3117.0 1226.0 344.0 328.0 17.0 241363.0 156043.0 2841.0 4192.0 3143.0 1145.0 348.0 324.0 20.0 242592.0 158373.0 2841.0 4385.0 2959.0 1136.0 368.0 304.0 19.0 244392.0 160653.0 2839.0 4201.0 3108.0 1171.0 354.0 318.0 18.0 245749.0 162994.0 2847.0 4191.0 3099.0 1190.0 344.0 328.0 21.0 247225.0 165498.0 2847.0 4112.0 3105.0 1263.0 340.0 332.0 17.0 248759.0 167872.0 2844.0 4343.0 2894.0 1243.0 374.0 298.0 16.0 249837.0 170327.0 2846.0 4441.0 2936.0 1103.0 380.0 292.0 16.0 250946.0 172701.0 2837.0 4558.0 2828.0 1094.0 393.0 279.0 17.0 251963.0 175237.0 2829.0 4334.0 2929.0 1217.0 369.0 303.0 14.0 252639.0 177664.0 2833.0 4284.0 2995.0 1201.0 367.0 305.0 14.0 252903.0 180085.0 2832.0 4317.0 2983.0 1180.0 361.0 311.0 18.0 253683.0 182611.0 2828.0 4361.0 2964.0 1155.0 379.0 293.0 16.0 254673.0 185080.0 2831.0 4472.0 2868.0 1140.0 388.0 284.0 15.0 255113.0 187616.0 2827.0 4412.0 2942.0 1126.0 367.0 305.0 16.0 255695.0 190012.0 2825.0 4318.0 2967.0 1195.0 366.0 306.0 14.0 256161.0 192467.0 2816.0 4378.0 2924.0 1178.0 375.0 297.0 13.0 256383.0 194953.0 2817.0 4235.0 3084.0 1161.0 353.0 319.0 13.0 256820.0 197307.0 2817.0 4425.0 2953.0 1102.0 370.0 302.0 15.0 256999.0 199843.0 2810.0 4268.0 3050.0 1162.0 356.0 316.0 18.0 258183.0 202303.0 2797.0 4231.0 3008.0 1241.0 350.0 322.0 17.0 259295.0 204691.0 2790.0 4418.0 2937.0 1125.0 381.0 291.0 18.0 260697.0 207107.0
      </populations>
      <populations>
        2964.0 8480.0 0.0 0.0 672.0 0.0 0.0 0.0 0.0 2963.0 5337.0 2280.0 863.0 482.0 190.0 3.0 174.0 1.0 2957.0 4873.0 2576.0 1031.0 425.0 247.0 3.0 771.0 5.0 2953.0 4620.0 2805.0 1055.0 398.0 274.0 4.0 1384.0 17.0 2949.0 4329.0 3007.0 1144.0 366.0 306.0 5.0 2150.0 33.0 2941.0 4379.0 2960.0 1141.0 361.0 311.0 9.0 3318.0 51.0 2938.0 4115.0 3187.0 1178.0 332.0 340.0 11.0 5428.0 94.0 2947.0 4144.0 3123.0 1213.0 347.0 325.0 12.0 7679.0 149.0 2952.0 4280.0 3015.0 1185.0 349.0 323.0 14.0 9781.0 251.0 2949.0 4206.0 3127.0 1147.0 358.0 314.0 15.0 12766.0 367.0 2946.0 4270.0 3011.0 1199.0 365.0 307.0 15.0 15422.0 494.0 2941.0 4341.0 2952.0 1187.0 360.0 312.0 12.0 17706.0 663.0 2937.0 4152.0 3094.0 1234.0 340.0 332.0 9.0 19505.0 840.0 2942.0 4057.0 3194.0 1229.0 326.0 346.0 10.0 21319.0 1035.0 2935.0 4183.0 3099.0 1198.0 338.0 334.0 13.0 23276.0 1268.0 2928.0 4036.0 3248.0 1196.0 322.0 350.0 8.0 25263.0 1506.0 2925.0 4336.0 2992.0 1152.0 351.0 321.0 8.0 26653.0 1757.0 2932.0 4362.0 2910.0 1208.0 361.0 311.0 8.0 28178.0 2010.0 2935.0 4269.0 3013.0 1198.0 356.0 316.0 8.0 29578.0 2292.0 2935.0 4173.0 3091.0 1216.0 351.0 321.0 10.0 31123.0 2606.0 2945.0 4119.0 3148.0 1213.0 334.0 338.0 12.0 32858.0 2913.0 2942.0 4213.0 3027.0 1240.0 354.0 318.0 11.0 35054.0 3287.0 2940.0 4331.0 3069.0 1080.0 370.0 302.0 13.0 37216.0 3629.0 2938.0 4332.0 2985.0 1163.0 363.0 309.0 14.0 39474.0 3991.0 2931.0 4344.0 2979.0 1157.0 358.0 314.0 14.0 41823.0 4357.0 2926.0 4372.0 2953.0 1155.0 372.0 300.0 16.0 44318.0 4764.0 2926.0 4344.0 2995.0 1141.0 361.0 311.0 21.0 47686.0 5170.0 2931.0 4272.0 3049.0 1159.0 360.0 312.0 22.0 51574.0 5609.0 2928.0 4312.0 3009.0 1159.0 370.0 302.0 25.0 55565.0 6119.0 2924.0 4383.0 2967.0 1130.0 365.0 307.0 20.0 59618.0 6693.0 2932.0 4347.0 2990.0 1143.0 373.0 299.0 23.0 63144.0 7257.0 2931.0 4271.0 3047.0 1162.0 367.0 305.0 26.0 67329.0 7878.0 2923.0 4387.0 2943.0 1150.0 366.0 306.0 22.0 71358.0 8558.0 2927.0 4353.0 2993.0 1134.0 369.0 303.0 17.0 74416.0 9298.0 2921.0 4199.0 3052.0 1229.0 351.0 321.0 18.0 77329.0 10017.0 2917.0 4335.0 2987.0 1158.0 365.0 307.0 18.0 80249.0 10744.0 2917.0 4454.0 2907.0 1119.0 383.0 289.0 18.0 83217.0 11527.0 2910.0 4183.0 3127.0 1170.0 358.0 314.0 18.0 85758.0 12357.0 2914.0 4384.0 2938.0 1158.0 369.0 303.0 18.0 88520.0 13193.0 2914.0 4433.0 2940.0 1107.0 372.0 300.0 16.0 90967.0 14058.0 2915.0 4249.0 3073.0 1158.0 353.0 319.0 20.0 93617.0 14917.0 2913.0 4300.0 3035.0 1145.0 355.0 317.0 19.0 96630.0 15863.0 2907.0 4186.0 3061.0 1233.0 350.0 322.0 21.0 99578.0 16830.0 2911.0 4240.0 3070.0 1170.0 352.0 320.0 19.0 102523.0 17804.0 2914.0 4187.0 3097.0 1196.0 336.0 336.0 23.0 105619.0 18790.0 2911.0 4179.0 3118.0 1183.0 354.0 318.0 22.0 109073.0 19822.0 2920.0 4283.0 3003.0 1194.0 354.0 318.0 23.0 112675.0 20902.0 2927.0 4256.0 3066.0 1158.0 352.0 320.0 23.0 116224.0 21969.0 2933.0 4124.0 3163.0 1193.0 339.0 333.0 22.0 119709.0 23030.0 2928.0 4161.0 3101.0 1218.0 335.0 337.0 22.0 123758.0 24209.0 2933.0 4387.0 2933.0 1160.0 365.0 307.0 22.0 126594.0 25442.0 2920.0 4213.0 3056.0 1211.0 357.0 315.0 20.0 129507.0 26660.0 2917.0 4329.0 2963.0 1188.0 369.0 303.0 19.0 132492.0 27882.0 2931.0 4364.0 2940.0 1176.0 374.0 298.0 20.0 135163.0 29122.0 2933.0 4246.0 2991.0 1243.0 354.0 318.0 17.0 137625.0 30407.0 2933.0 4291.0 3013.0 1176.0 355.0 317.0 18.0 139739.0 31770.0 2931.0 4173.0 3151.0 1156.0 353.0 319.0 19.0 142230.0 33105.0 2931.0 4367.0 2963.0 1150.0 357.0 315.0 20.0 144854.0 34482.0 2928.0 4308.0 3040.0 1132.0 363.0 309.0 17.0 147276.0 35860.0 2917.0 4317.0 2998.0 1165.0 361.0 311.0 14.0 148960.0 37249.0 2917.0 4407.0 2916.0 1157.0 372.0 300.0 14.0 150555.0 38674.0 2922.0 4342.0 2970.0 1168.0 361.0 311.0 14.0 151713.0 40108.0 2916.0 4320.0 2978.0 1182.0 366.0 306.0 12.0 152750.0 41531.0 2912.0 4329.0 2981.0 1170.0 366.0 306.0 15.0 154021.0 42982.0 2912.0 4182.0 3113.0 1185.0 345.0 327.0 15.0 155409.0 44519.0 2917.0 4101.0 3092.0 1287.0 336.0 336.0 15.0 156947.0 46033.0 2916.0 4291.0 3022.0 1167.0 352.0 320.0 21.0 159152.0 47621.0 2911.0 4254.0 3040.0 1186.0 364.0 308.0 19.0 161767.0 49052.0 2914.0 4153.0 3176.0 1151.0 360.0 312.0 15.0 163866.0 50647.0 2909.0 4174.0 3112.0 1194.0 357.0 315.0 13.0 164901.0 52253.0 2908.0 4286.0 3065.0 1129.0 357.0 315.0 12.0 165572.0 53908.0 2907.0 4230.0 3047.0 1203.0 359.0 313.0 16.0 167120.0 55460.0 2902.0 4230.0 3064.0 1186.0 345.0 327.0 22.0 169397.0 57059.0 2907.0 4332.0 2985.0 1163.0 370.0 302.0 18.0 171779.0 58689.0 2902.0 4196.0 3039.0 1245.0 359.0 313.0 16.0 173630.0 60340.0 2901.0 4168.0 3061.0 1251.0 345.0 327.0 17.0 175408.0 61936.0 2893.0 4275.0 3025.0 1180.0 362.0 310.0 15.0 177046.0 63637.0 2903.0 4202.0 3090.0 1188.0 354.0 318.0 12.0 178396.0 65349.0 2909.0 4225.0 3105.0 1150.0 356.0 316.0 11.0 178935.0 67068.0 2902.0 4383.0 2951.0 1146.0 370.0 302.0 12.0 179677.0 68741.0 2904.0 4302.0 2962.0 1216.0 357.0 315.0 9.0 179978.0 70480.0 2900.0 4305.0 2985.0 1190.0 356.0 316.0 10.0 180082.0 72216.0 2901.0 4248.0 3051.0 1181.0 356.0 316.0 14.0 181211.0 73807.0 2898.0 4089.0 3104.0 1287.0 338.0 334.0 12.0 181969.0 75519.0 2902.0 4192.0 3111.0 1177.0 343.0 329.0 16.0 182923.0 77330.0 2908.0 4260.0 3041.0 1179.0 340.0 332.0 16.0 184326.0 79049.0 2904.0 4227.0 3063.0 1190.0 343.0 329.0 18.0 185888.0 80844.0 2901.0 4316.0 2960.0 1204.0 364.0 308.0 16.0 187704.0 82702.0 2910.0 4267.0 3052.0 1161.0 348.0 324.0 18.0 189311.0 84509.0 2908.0 4075.0 3143.0 1262.0 327.0 345.0 16.0 190803.0 86344.0 2912.0 4166.0 3086.0 1228.0 345.0 327.0 17.0 192213.0 88263.0 2907.0 4211.0 3050.0 1219.0 351.0 321.0 19.0 193940.0 90059.0 2903.0 4185.0 3091.0 1204.0 346.0 326.0 24.0 196364.0 91922.0 2904.0 4077.0 3167.0 1236.0 341.0 331.0 25.0 199270.0 93773.0 2903.0 4218.0 3060.0 1202.0 344.0 328.0 25.0 202251.0 95774.0 2912.0 4127.0 3164.0 1189.0 344.0 328.0 23.0 204986.0 97706.0 2907.0 4267.0 3040.0 1173.0 351.0 321.0 21.0 207649.0 99662.0 2904.0 4216.0 3071.0 1193.0 350.0 322.0 24.0 210279.0 101587.0 2902.0 4097.0 3181.0 1202.0 335.0 337.0 18.0 212224.0 103659.0 2898.0 4051.0 3234.0 1195.0 334.0 338.0 15.0 213322.0 105734.0 2899.0 4205.0 3130.0 1145.0 342.0 330.0 15.0 214743.0 107847.0 2896.0 4350.0 3017.0 1113.0 362.0 310.0 12.0 215367.0 109854.0 2887.0 4114.0 3143.0 1223.0 337.0 335.0 13.0 215942.0 111910.0 2893.0 4161.0 3096.0 1223.0 333.0 339.0 16.0 216594.0 113986.0 2896.0 4271.0 3083.0 1126.0 355.0 317.0 13.0 217475.0 116069.0 2894.0 4308.0 2982.0 1190.0 362.0 310.0 14.0 218408.0 118191.0 2904.0 4104.0 3202.0 1174.0 345.0 327.0 16.0 219378.0 120283.0 2900.0 4086.0 3143.0 1251.0 335.0 337.0 12.0 220162.0 122366.0 2900.0 4131.0 3136.0 1213.0 324.0 348.0 13.0 220578.0 124525.0 2889.0 4023.0 3205.0 1252.0 314.0 358.0 16.0 221303.0 126632.0 2890.0 4143.0 3085.0 1252.0 333.0 339.0 16.0 222545.0 128800.0 2896.0 4271.0 3080.0 1129.0 353.0 319.0 16.0 223710.0 130922.0 2895.0 4245.0 3046.0 1189.0 350.0 322.0 16.0 224805.0 133062.0 2887.0 4347.0 2956.0 1177.0 372.0 300.0 15.0 225771.0 135197.0 2880.0 4335.0 3045.0 1100.0 349.0 323.0 15.0 226655.0 137377.0 2881.0 4197.0 3025.0 1258.0 340.0 332.0 12.0 227025.0 139629.0 2873.0 4198.0 3105.0 1177.0 344.0 328.0 11.0 227162.0 141922.0 2873.0 4159.0 3140.0 1181.0 343.0 329.0 12.0 227659.0 144062.0 2868.0 4155.0 3097.0 1228.0 335.0 337.0 14.0 227854.0 146283.0 2872.0 4267.0 3049.0 1164.0 340.0 332.0 12.0 228081.0 148521.0 2863.0 4225.0 3087.0 1168.0 351.0 321.0 12.0 228278.0 150685.0 2859.0 4292.0 3044.0 1144.0 359.0 313.0 13.0 228653.0 152821.0 2854.0 4314.0 2999.0 1167.0 364.0 308.0 14.0 229059.0 155067.0 2856.0 4323.0 2974.0 1183.0 367.0 305.0 10.0 229208.0 157382.0 2857.0 4312.0 3017.0 1151.0 359.0 313.0 14.0 229918.0 159583.0 2865.0 4275.0 3026.0 1179.0 360.0 312.0 15.0 230402.0 161814.0 2865.0 4427.0 2874.0 1179.0 385.0 287.0 14.0 230981.0 164067.0 2861.0 4315.0 2996.0 1169.0 373.0 299.0 12.0 231303.0 166239.0 2867.0 4429.0 2903.0 1148.0 379.0 293.0 15.0 231514.0 168546.0 2873.0 4336.0 2992.0 1152.0 371.0 301.0 13.0 232454.0 170817.0 2873.0 4257.0 3025.0 1198.0 353.0 319.0 20.0 233527.0 173124.0 2867.0 4256.0 3037.0 1187.0 349.0 323.0 22.0 235412.0 175455.0 2873.0 4129.0 3113.0 1238.0 334.0 338.0 19.0 237167.0 177711.0 2875.0 4208.0 3029.0 1243.0 349.0 323.0 16.0 238185.0 180013.0 2871.0 4390.0 2955.0 1135.0 376.0 296.0 12.0 238940.0 182292.0 2870.0 4403.0 2970.0 1107.0 375.0 297.0 12.0 239283.0 184471.0 2870.0 4304.0 3020.0 1156.0 359.0 313.0 13.0 239689.0 186672.0 2882.0 4279.0 2985.0 1216.0 353.0 319.0 16.0 240135.0 188885.0 2881.0 4205.0 3011.0 1264.0 353.0 319.0 18.0 241056.0 191253.0 2878.0 4272.0 3059.0 1149.0 360.0 312.0 17.0 242222.0 193619.0 2885.0 4340.0 2995.0 1145.0 355.0 317.0 19.0 243445.0 195957.0 2884.0 4309.0 2992.0 1179.0 359.0 313.0 17.0 244509.0 198257.0 2869.0 4287.0 3061.0 1132.0 357.0 315.0 14.0 245395.0 200592.0 2858.0 4281.0 3050.0 1149.0 365.0 307.0 14.0 245798.0 202971.0 2870.0 4364.0 2934.0 1182.0 358.0 314.0 14.0 245950.0 205265.0
      </populations>
      <populations>
        2964.0 8480.0 0.0 0.0 672.0 0.0 0.0 0.0 0.0 2955.0 5445.0 2186.0 849.0 493.0 179.0 1.0 108.0 0.0 2955.0 4672.0 2738.0 1070.0 416.0 256.0 5.0 361.0 1.0 2953.0 4654.0 2795.0 1031.0 405.0 267.0 6.0 1440.0 9.0 2953.0 4285.0 3020.0 1175.0 358.0 314.0 5.0 2590.0 24.0 2946.0 4514.0 2839.0 1127.0 381.0 291.0 5.0 3615.0 50.0 2944.0 4303.0 3003.0 1174.0 364.0 308.0 5.0 4687.0 88.0 2935.0 4195.0 3096.0 1189.0 352.0 320.0 6.0 5525.0 138.0 2931.0 4178.0 3087.0 1215.0 341.0 331.0 4.0 6595.0 190.0 2936.0 4266.0 3024.0 1190.0 351.0 321.0 4.0 7362.0 252.0 2933.0 4284.0 3066.0 1130.0 357.0 315.0 5.0 8323.0 319.0 2931.0 4168.0 3080.0 1232.0 349.0 323.0 9.0 9756.0 412.0 2929.0 4191.0 3109.0 1180.0 351.0 321.0 19.0 12443.0 520.0 2933.0 4157.0 3152.0 1171.0 336.0 336.0 20.0 16355.0 663.0 2933.0 4186.0 3088.0 1206.0 347.0 325.0 17.0 19912.0 846.0 2923.0 4197.0 3067.0 1216.0 353.0 319.0 12.0 22516.0 1048.0 2926.0 4209.0 3089.0 1182.0 345.0 327.0 11.0 24631.0 1301.0 2923.0 4294.0 3017.0 1169.0 359.0 313.0 14.0 26859.0 1554.0 2912.0 4528.0 2764.0 1188.0 384.0 288.0 12.0 28948.0 1839.0 2907.0 4216.0 3056.0 1208.0 354.0 318.0 16.0 31509.0 2152.0 2908.0 4089.0 3081.0 1310.0 334.0 338.0 17.0 34758.0 2453.0 2909.0 4319.0 3027.0 1134.0 359.0 313.0 16.0 37571.0 2797.0 2916.0 4180.0 3171.0 1129.0 341.0 331.0 16.0 40421.0 3129.0 2914.0 4223.0 3049.0 1208.0 345.0 327.0 17.0 43463.0 3527.0 2916.0 4137.0 3188.0 1155.0 333.0 339.0 19.0 46725.0 3959.0 2920.0 4270.0 3044.0 1166.0 362.0 310.0 22.0 50192.0 4443.0 2921.0 4430.0 2884.0 1166.0 374.0 298.0 17.0 53465.0 4943.0 2920.0 4142.0 3122.0 1216.0 349.0 323.0 20.0 56613.0 5473.0 2913.0 4295.0 2998.0 1187.0 360.0 312.0 19.0 59908.0 6012.0 2902.0 4296.0 3059.0 1125.0 362.0 310.0 18.0 62971.0 6586.0 2896.0 4373.0 2944.0 1163.0 367.0 305.0 15.0 65711.0 7221.0 2890.0 4443.0 2865.0 1172.0 373.0 299.0 13.0 67986.0 7836.0 2886.0 4367.0 2972.0 1141.0 367.0 305.0 13.0 69739.0 8527.0 2885.0 4329.0 2973.0 1178.0 369.0 303.0 17.0 72166.0 9184.0 2882.0 4338.0 3044.0 1098.0 374.0 298.0 15.0 74653.0 9915.0 2875.0 4386.0 2918.0 1176.0 370.0 302.0 17.0 77223.0 10684.0 2866.0 4390.0 2975.0 1115.0 381.0 291.0 20.0 80172.0 11409.0 2868.0 4257.0 3058.0 1165.0 368.0 304.0 20.0 83340.0 12167.0 2867.0 4343.0 2979.0 1158.0 367.0 305.0 22.0 86371.0 12966.0 2870.0 4468.0 2889.0 1123.0 376.0 296.0 20.0 89689.0 13839.0 2868.0 4240.0 3092.0 1148.0 349.0 323.0 18.0 92563.0 14694.0 2866.0 4163.0 3105.0 1212.0 346.0 326.0 17.0 95035.0 15607.0 2869.0 4397.0 2923.0 1160.0 369.0 303.0 14.0 97313.0 16541.0 2870.0 4424.0 2927.0 1129.0 380.0 292.0 12.0 98680.0 17472.0 2869.0 4397.0 2984.0 1099.0 381.0 291.0 12.0 100194.0 18423.0 2860.0 4290.0 3031.0 1159.0 353.0 319.0 13.0 101726.0 19411.0 2855.0 4103.0 3139.0 1238.0 321.0 351.0 13.0 103284.0 20432.0 2850.0 4237.0 3057.0 1186.0 356.0 316.0 16.0 105150.0 21452.0 2853.0 4333.0 2959.0 1188.0 361.0 311.0 12.0 106889.0 22478.0 2850.0 4259.0 3025.0 1196.0 364.0 308.0 9.0 107987.0 23533.0 2851.0 4345.0 2926.0 1209.0 367.0 305.0 11.0 108949.0 24566.0 2844.0 4346.0 2971.0 1163.0 378.0 294.0 9.0 109976.0 25628.0 2840.0 4345.0 3006.0 1129.0 369.0 303.0 11.0 110857.0 26709.0 2840.0 4154.0 3120.0 1206.0 354.0 318.0 8.0 111493.0 27780.0 2833.0 4212.0 3065.0 1203.0 347.0 325.0 10.0 112253.0 28852.0 2842.0 4352.0 2988.0 1140.0 353.0 319.0 11.0 113384.0 29957.0 2849.0 4218.0 3033.0 1229.0 362.0 310.0 9.0 114241.0 31010.0 2852.0 4158.0 3082.0 1240.0 339.0 333.0 14.0 115469.0 32052.0 2850.0 4290.0 2998.0 1192.0 349.0 323.0 14.0 116990.0 33192.0 2846.0 4333.0 2966.0 1181.0 367.0 305.0 12.0 118615.0 34346.0 2848.0 4351.0 2976.0 1153.0 370.0 302.0 12.0 119870.0 35479.0 2849.0 4340.0 3010.0 1130.0 372.0 300.0 12.0 121050.0 36663.0 2854.0 4322.0 2941.0 1217.0 374.0 298.0 17.0 122653.0 37895.0 2850.0 4239.0 3047.0 1194.0 356.0 316.0 21.0 125144.0 39121.0 2843.0 4196.0 3101.0 1183.0 347.0 325.0 18.0 127786.0 40381.0 2838.0 4183.0 3130.0 1167.0 344.0 328.0 18.0 130074.0 41629.0 2846.0 4213.0 3107.0 1160.0 350.0 322.0 20.0 132627.0 42859.0 2839.0 4186.0 3092.0 1202.0 360.0 312.0 14.0 134662.0 44190.0 2837.0 4325.0 3021.0 1134.0 355.0 317.0 13.0 136109.0 45504.0 2835.0 4353.0 2979.0 1148.0 360.0 312.0 14.0 137609.0 46786.0 2829.0 4158.0 3128.0 1194.0 340.0 332.0 19.0 139403.0 48168.0 2822.0 4353.0 3049.0 1078.0 360.0 312.0 17.0 141674.0 49566.0 2823.0 4391.0 2945.0 1144.0 367.0 305.0 20.0 144119.0 50976.0 2827.0 4423.0 2873.0 1184.0 376.0 296.0 19.0 146810.0 52359.0 2831.0 4477.0 2861.0 1142.0 387.0 285.0 20.0 149301.0 53814.0 2836.0 4344.0 2979.0 1157.0 379.0 293.0 16.0 151392.0 55282.0 2827.0 4322.0 3041.0 1117.0 369.0 303.0 18.0 153332.0 56779.0 2828.0 4340.0 2960.0 1180.0 353.0 319.0 19.0 155237.0 58232.0 2824.0 4250.0 3073.0 1157.0 351.0 321.0 19.0 157202.0 59714.0 2815.0 4245.0 3041.0 1194.0 362.0 310.0 21.0 159511.0 61266.0 2819.0 4187.0 3152.0 1141.0 342.0 330.0 19.0 161929.0 62818.0 2825.0 4379.0 2979.0 1122.0 377.0 295.0 18.0 164454.0 64362.0 2818.0 4361.0 2959.0 1160.0 363.0 309.0 16.0 166247.0 66008.0 2811.0 4311.0 3006.0 1163.0 366.0 306.0 17.0 167937.0 67646.0 2815.0 4326.0 2988.0 1166.0 368.0 304.0 21.0 170076.0 69289.0 2820.0 4295.0 3010.0 1175.0 358.0 314.0 15.0 171724.0 70978.0 2820.0 4357.0 2961.0 1162.0 374.0 298.0 16.0 173417.0 72661.0 2819.0 4239.0 3085.0 1156.0 347.0 325.0 18.0 175042.0 74331.0 2816.0 4221.0 3001.0 1258.0 356.0 316.0 17.0 176774.0 76028.0 2814.0 4240.0 3051.0 1189.0 351.0 321.0 14.0 178050.0 77652.0 2813.0 4271.0 3004.0 1205.0 360.0 312.0 14.0 179236.0 79337.0 2813.0 4399.0 2900.0 1181.0 375.0 297.0 14.0 180324.0 81094.0 2826.0 4361.0 2962.0 1157.0 379.0 293.0 15.0 181450.0 82910.0 2825.0 4364.0 2919.0 1197.0 364.0 308.0 13.0 182164.0 84699.0 2825.0 4336.0 2995.0 1149.0 361.0 311.0 11.0 182969.0 86467.0 2825.0 4265.0 3064.0 1151.0 356.0 316.0 12.0 183338.0 88273.0 2822.0 4186.0 3064.0 1230.0 359.0 313.0 10.0 183457.0 90087.0 2824.0 4311.0 3074.0 1095.0 365.0 307.0 8.0 183526.0 91811.0 2825.0 4290.0 3040.0 1150.0 361.0 311.0 8.0 183255.0 93638.0 2825.0 4410.0 2940.0 1130.0 370.0 302.0 11.0 183391.0 95461.0 2829.0 4366.0 2966.0 1148.0 376.0 296.0 10.0 183637.0 97259.0 2828.0 4242.0 3029.0 1209.0 356.0 316.0 12.0 183937.0 99058.0 2827.0 4190.0 3064.0 1226.0 346.0 326.0 12.0 184547.0 100867.0 2820.0 4325.0 3041.0 1114.0 361.0 311.0 11.0 185203.0 102580.0 2825.0 4237.0 3038.0 1205.0 348.0 324.0 14.0 186028.0 104327.0 2825.0 4181.0 3100.0 1199.0 354.0 318.0 15.0 187248.0 106135.0 2825.0 4233.0 3039.0 1208.0 357.0 315.0 18.0 188600.0 107924.0 2826.0 4285.0 3040.0 1155.0 357.0 315.0 18.0 190370.0 109691.0 2827.0 4317.0 3033.0 1130.0 374.0 298.0 19.0 192012.0 111516.0 2826.0 4460.0 2855.0 1165.0 385.0 287.0 21.0 193828.0 113431.0 2828.0 4344.0 2996.0 1140.0 370.0 302.0 19.0 195661.0 115344.0 2829.0 4479.0 2883.0 1118.0 385.0 287.0 17.0 197440.0 117189.0 2828.0 4550.0 2822.0 1108.0 398.0 274.0 18.0 198847.0 119110.0 2824.0 4389.0 3014.0 1077.0 374.0 298.0 17.0 200521.0 121026.0 2827.0 4314.0 3058.0 1108.0 360.0 312.0 18.0 202020.0 123042.0 2819.0 4361.0 2953.0 1166.0 374.0 298.0 15.0 203402.0 124968.0 2815.0 4133.0 3145.0 1202.0 344.0 328.0 14.0 204209.0 126993.0 2814.0 4215.0 3085.0 1180.0 339.0 333.0 13.0 204887.0 128943.0 2813.0 4196.0 3083.0 1201.0 363.0 309.0 11.0 205660.0 130903.0 2814.0 4227.0 3059.0 1194.0 356.0 316.0 13.0 206104.0 132826.0 2819.0 4439.0 2879.0 1162.0 389.0 283.0 10.0 206469.0 134802.0 2822.0 4498.0 2871.0 1111.0 389.0 283.0 10.0 206407.0 136804.0 2813.0 4325.0 2994.0 1161.0 365.0 307.0 11.0 206772.0 138823.0 2817.0 4240.0 3031.0 1209.0 364.0 308.0 9.0 206648.0 140866.0 2808.0 4312.0 2971.0 1197.0 360.0 312.0 11.0 206504.0 142807.0 2814.0 4347.0 2981.0 1152.0 374.0 298.0 10.0 206618.0 144791.0 2822.0 4387.0 3013.0 1080.0 377.0 295.0 14.0 207128.0 146750.0 2825.0 4313.0 3028.0 1139.0 358.0 314.0 14.0 207699.0 148803.0 2824.0 4316.0 3018.0 1146.0 353.0 319.0 14.0 208646.0 150798.0 2825.0 4337.0 2943.0 1200.0 359.0 313.0 15.0 209375.0 152818.0 2827.0 4312.0 2975.0 1193.0 361.0 311.0 19.0 210746.0 154792.0 2815.0 4417.0 2946.0 1117.0 375.0 297.0 15.0 212034.0 156775.0 2813.0 4465.0 2904.0 1111.0 382.0 290.0 13.0 212588.0 158749.0 2812.0 4262.0 3068.0 1150.0 360.0 312.0 15.0 213557.0 160749.0 2805.0 4346.0 2993.0 1141.0 375.0 297.0 16.0 214566.0 162846.0 2800.0 4334.0 3000.0 1146.0 372.0 300.0 15.0 215424.0 164922.0 2803.0 4238.0 3092.0 1150.0 354.0 318.0 16.0 216451.0 166981.0 2798.0 4305.0 3052.0 1123.0 368.0 304.0 14.0 217321.0 169034.0 2800.0 4376.0 2926.0 1178.0 371.0 301.0 13.0 217706.0 171125.0 2801.0 4226.0 3038.0 1216.0 355.0 317.0 12.0 217976.0 173161.0 2800.0 4272.0 3037.0 1171.0 355.0 317.0 10.0 218091.0 175296.0 2797.0 4210.0 3070.0 1200.0 347.0 325.0 8.0 217939.0 177348.0 2791.0 4432.0 2888.0 1160.0 375.0 297.0 10.0 217852.0 179481.0 2788.0 4197.0 3106.0 1177.0 356.0 316.0 14.0 218304.0 181590.0 2791.0 4305.0 3001.0 1174.0 355.0 317.0 12.0 218643.0 183718.0
      </populations>
      <populations>
        2964.0 8480.0 0.0 0.0 672.0 0.0 0.0 0.0 0.0 2964.0 5438.0 2155.0 887.0 495.0 177.0 0.0 0.0 0.0 2948.0 4621.0 2823.0 1036.0 418.0 254.0 3.0 310.0 2.0 2945.0 4473.0 2838.0 1169.0 387.0 285.0 4.0 1054.0 12.0 2935.0 4603.0 2809.0 1068.0 394.0 278.0 7.0 2073.0 28.0 2928.0 4441.0 2884.0 1155.0 374.0 298.0 6.0 3386.0 55.0 2931.0 4550.0 2826.0 1104.0 381.0 291.0 7.0 4738.0 101.0 2933.0 4286.0 3046.0 1148.0 369.0 303.0 8.0 6416.0 159.0 2932.0 4340.0 2936.0 1204.0 379.0 293.0 10.0 8368.0 232.0 2926.0 4335.0 3035.0 1110.0 366.0 306.0 9.0 10224.0 333.0 2930.0 4216.0 3138.0 1126.0 344.0 328.0 8.0 11899.0 429.0 2931.0 4023.0 3211.0 1246.0 335.0 337.0 10.0 13488.0 554.0 2929.0 4140.0 3154.0 1186.0 336.0 336.0 11.0 15321.0 682.0 2924.0 4264.0 3018.0 1198.0 340.0 332.0 15.0 17931.0 837.0 2935.0 4248.0 3042.0 1190.0 356.0 316.0 13.0 20641.0 1057.0 2936.0 4353.0 3011.0 1116.0 372.0 300.0 16.0 23329.0 1262.0 2936.0 4399.0 2894.0 1187.0 368.0 304.0 20.0 26666.0 1509.0 2940.0 4329.0 2972.0 1179.0 365.0 307.0 20.0 30262.0 1781.0 2941.0 4208.0 3072.0 1200.0 354.0 318.0 20.0 34058.0 2072.0 2935.0 4238.0 3012.0 1230.0 345.0 327.0 20.0 37848.0 2406.0 2944.0 4255.0 3028.0 1197.0 350.0 322.0 20.0 41428.0 2794.0 2940.0 4240.0 2988.0 1252.0 350.0 322.0 13.0 44748.0 3186.0 2947.0 4127.0 3145.0 1208.0 337.0 335.0 12.0 46550.0 3612.0 2944.0 4254.0 3013.0 1213.0 354.0 318.0 18.0 48903.0 4071.0 2944.0 4258.0 3087.0 1135.0 357.0 315.0 19.0 52059.0 4577.0 2946.0 4276.0 3043.0 1161.0 357.0 315.0 16.0 55125.0 5112.0 2944.0 4250.0 3071.0 1159.0 351.0 321.0 14.0 57660.0 5670.0 2944.0 4426.0 2897.0 1157.0 376.0 296.0 18.0 60763.0 6234.0 2944.0 4434.0 2926.0 1120.0 378.0 294.0 19.0 63897.0 6837.0 2941.0 4265.0 3099.0 1116.0 357.0 315.0 15.0 66715.0 7453.0 2944.0 4227.0 3044.0 1209.0 341.0 331.0 18.0 69250.0 8117.0 2946.0 4237.0 3048.0 1195.0 354.0 318.0 17.0 72163.0 8778.0 2938.0 4219.0 3115.0 1146.0 365.0 307.0 16.0 74701.0 9470.0 2932.0 4308.0 2940.0 1232.0 365.0 307.0 14.0 76912.0 10178.0 2939.0 4278.0 3059.0 1143.0 360.0 312.0 12.0 78756.0 10917.0 2931.0 4349.0 3012.0 1119.0 372.0 300.0 12.0 80611.0 11720.0 2938.0 4413.0 2923.0 1144.0 378.0 294.0 20.0 83147.0 12505.0 2944.0 4296.0 3029.0 1155.0 365.0 307.0 20.0 86151.0 13311.0 2951.0 4282.0 3002.0 1196.0 365.0 307.0 16.0 88890.0 14097.0 2951.0 4389.0 2940.0 1151.0 369.0 303.0 19.0 91845.0 14936.0 2939.0 4333.0 2956.0 1191.0 373.0 299.0 20.0 94889.0 15800.0 2943.0 4279.0 2988.0 1213.0 371.0 301.0 20.0 98096.0 16691.0 2940.0 4388.0 2948.0 1144.0 376.0 296.0 21.0 101034.0 17654.0 2946.0 4210.0 3070.0 1200.0 360.0 312.0 20.0 103959.0 18681.0 2952.0 4176.0 3123.0 1181.0 351.0 321.0 20.0 106621.0 19680.0 2953.0 4191.0 3104.0 1185.0 345.0 327.0 24.0 109906.0 20730.0 2962.0 4305.0 2989.0 1186.0 361.0 311.0 25.0 113511.0 21803.0 2963.0 4286.0 3002.0 1192.0 363.0 309.0 21.0 117145.0 22920.0 2969.0 4192.0 3112.0 1176.0 350.0 322.0 22.0 120306.0 24101.0 2973.0 4142.0 3111.0 1227.0 333.0 339.0 20.0 123123.0 25262.0 2971.0 4159.0 3164.0 1157.0 339.0 333.0 20.0 125748.0 26489.0 2973.0 4240.0 3052.0 1188.0 354.0 318.0 19.0 128467.0 27686.0 2974.0 4145.0 3075.0 1260.0 346.0 326.0 17.0 130698.0 28900.0 2974.0 4243.0 3073.0 1164.0 352.0 320.0 17.0 132687.0 30184.0 2972.0 4238.0 3132.0 1110.0 354.0 318.0 17.0 134825.0 31443.0 2966.0 4275.0 3056.0 1149.0 352.0 320.0 19.0 137051.0 32768.0 2972.0 4231.0 3059.0 1190.0 345.0 327.0 19.0 139378.0 34084.0 2965.0 4305.0 3049.0 1126.0 359.0 313.0 19.0 141941.0 35437.0 2961.0 4294.0 2990.0 1196.0 353.0 319.0 20.0 144525.0 36817.0 2965.0 4359.0 3014.0 1107.0 361.0 311.0 23.0 147428.0 38184.0 2962.0 4161.0 3139.0 1180.0 355.0 317.0 20.0 150345.0 39606.0 2965.0 4189.0 3101.0 1190.0 349.0 323.0 19.0 152791.0 41116.0 2971.0 4261.0 3006.0 1213.0 357.0 315.0 21.0 155485.0 42561.0 2967.0 4303.0 3025.0 1152.0 367.0 305.0 24.0 158511.0 44095.0 2967.0 4174.0 3144.0 1162.0 358.0 314.0 22.0 161437.0 45675.0 2968.0 4222.0 3030.0 1228.0 359.0 313.0 15.0 163779.0 47192.0 2968.0 4411.0 2943.0 1126.0 364.0 308.0 17.0 165794.0 48758.0 2968.0 4350.0 2994.0 1136.0 364.0 308.0 16.0 167921.0 50352.0 2963.0 4378.0 2945.0 1157.0 365.0 307.0 20.0 169833.0 52013.0 2966.0 4292.0 3056.0 1132.0 353.0 319.0 21.0 172440.0 53639.0 2960.0 4275.0 3098.0 1107.0 366.0 306.0 18.0 174617.0 55312.0 2962.0 4133.0 3141.0 1206.0 346.0 326.0 16.0 176218.0 56982.0 2964.0 4364.0 2943.0 1173.0 365.0 307.0 19.0 178236.0 58649.0 2971.0 4244.0 3054.0 1182.0 352.0 320.0 19.0 180241.0 60345.0 2974.0 4148.0 3140.0 1192.0 343.0 329.0 13.0 181542.0 62105.0 2970.0 4231.0 3070.0 1179.0 352.0 320.0 14.0 182479.0 63823.0 2959.0 4282.0 2997.0 1201.0 351.0 321.0 11.0 183171.0 65505.0 2954.0 4189.0 3145.0 1146.0 354.0 318.0 14.0 183901.0 67246.0 2960.0 4253.0 3019.0 1208.0 352.0 320.0 18.0 185264.0 69055.0 2964.0 4212.0 3082.0 1186.0 365.0 307.0 15.0 186707.0 70826.0 2976.0 4330.0 3029.0 1121.0 376.0 296.0 16.0 188069.0 72709.0 2976.0 4315.0 3016.0 1149.0 352.0 320.0 15.0 189551.0 74464.0 2964.0 4164.0 3089.0 1227.0 343.0 329.0 13.0 190515.0 76267.0 2973.0 4137.0 3129.0 1214.0 346.0 326.0 11.0 191018.0 78073.0 2974.0 4119.0 3159.0 1202.0 331.0 341.0 13.0 191745.0 79839.0 2975.0 4332.0 3006.0 1142.0 352.0 320.0 14.0 192842.0 81634.0 2977.0 4093.0 3164.0 1223.0 340.0 332.0 14.0 193465.0 83562.0 2973.0 4082.0 3204.0 1194.0 337.0 335.0 13.0 194256.0 85370.0 2978.0 4162.0 3159.0 1159.0 337.0 335.0 14.0 195215.0 87117.0 2973.0 4226.0 3087.0 1167.0 345.0 327.0 14.0 196046.0 88991.0 2975.0 4156.0 3094.0 1230.0 342.0 330.0 13.0 196934.0 90833.0 2980.0 4227.0 3036.0 1217.0 353.0 319.0 10.0 197150.0 92753.0 2976.0 4427.0 2910.0 1143.0 375.0 297.0 10.0 197369.0 94606.0 2964.0 4279.0 3069.0 1132.0 355.0 317.0 13.0 197813.0 96515.0 2955.0 4294.0 3015.0 1171.0 364.0 308.0 10.0 197971.0 98440.0 2959.0 4158.0 3154.0 1168.0 340.0 332.0 13.0 198141.0 100280.0 2964.0 4082.0 3186.0 1212.0 323.0 349.0 18.0 199248.0 102254.0 2953.0 4268.0 3052.0 1160.0 359.0 313.0 19.0 201048.0 104202.0 2951.0 4258.0 3019.0 1203.0 363.0 309.0 19.0 203195.0 106112.0 2945.0 4218.0 3113.0 1149.0 345.0 327.0 21.0 205178.0 107997.0 2939.0 4265.0 3073.0 1142.0 346.0 326.0 21.0 207381.0 109987.0 2922.0 4331.0 2948.0 1201.0 364.0 308.0 16.0 209084.0 111983.0 2925.0 4285.0 2992.0 1203.0 359.0 313.0 10.0 209808.0 114047.0 2927.0 4314.0 3038.0 1128.0 360.0 312.0 12.0 209967.0 116153.0 2917.0 4265.0 3022.0 1193.0 358.0 314.0 12.0 210243.0 118103.0 2921.0 4286.0 3016.0 1178.0 356.0 316.0 12.0 210490.0 120109.0 2922.0 4249.0 3107.0 1124.0 352.0 320.0 11.0 210730.0 122138.0 2917.0 4232.0 3050.0 1198.0 356.0 316.0 13.0 211100.0 124182.0 2913.0 4211.0 3083.0 1186.0 354.0 318.0 13.0 211546.0 126249.0 2913.0 4255.0 3115.0 1110.0 354.0 318.0 16.0 212593.0 128326.0 2913.0 4241.0 3023.0 1216.0 360.0 312.0 16.0 213727.0 130396.0 2908.0 4211.0 3071.0 1198.0 348.0 324.0 13.0 215028.0 132464.0 2908.0 4117.0 3154.0 1209.0 340.0 332.0 11.0 215143.0 134569.0 2908.0 4096.0 3078.0 1306.0 340.0 332.0 13.0 215093.0 136699.0 2918.0 4233.0 3087.0 1160.0 352.0 320.0 10.0 215125.0 138743.0 2913.0 4083.0 3177.0 1220.0 337.0 335.0 12.0 215116.0 140782.0 2911.0 4262.0 3032.0 1186.0 362.0 310.0 11.0 215456.0 142796.0 2904.0 4172.0 3090.0 1218.0 334.0 338.0 11.0 215546.0 144873.0 2897.0 4228.0 3105.0 1147.0 356.0 316.0 9.0 215396.0 146926.0 2892.0 4158.0 3068.0 1254.0 350.0 322.0 11.0 215366.0 148982.0 2890.0 4265.0 2996.0 1219.0 361.0 311.0 10.0 215378.0 151070.0 2895.0 4333.0 2973.0 1174.0 375.0 297.0 11.0 215231.0 153120.0 2895.0 4360.0 2911.0 1209.0 375.0 297.0 12.0 215701.0 155215.0 2891.0 4195.0 3092.0 1193.0 349.0 323.0 10.0 215988.0 157283.0 2892.0 4261.0 3052.0 1167.0 365.0 307.0 15.0 216201.0 159317.0 2897.0 4368.0 2908.0 1204.0 369.0 303.0 14.0 217245.0 161409.0 2886.0 4483.0 2905.0 1092.0 381.0 291.0 11.0 218042.0 163472.0 2886.0 4394.0 2874.0 1212.0 378.0 294.0 12.0 218344.0 165407.0 2881.0 4300.0 3034.0 1146.0 367.0 305.0 12.0 218977.0 167466.0 2878.0 4358.0 2988.0 1134.0 363.0 309.0 12.0 219422.0 169535.0 2879.0 4308.0 2972.0 1200.0 370.0 302.0 10.0 219489.0 171655.0 2879.0 4390.0 2870.0 1220.0 374.0 298.0 7.0 219216.0 173833.0 2872.0 4389.0 2909.0 1182.0 372.0 300.0 9.0 218930.0 175851.0 2873.0 4386.0 2946.0 1148.0 379.0 293.0 11.0 219154.0 177946.0 2883.0 4492.0 2885.0 1103.0 382.0 290.0 11.0 219057.0 179983.0 2880.0 4375.0 2982.0 1123.0 372.0 300.0 7.0 218807.0 182109.0 2883.0 4418.0 2910.0 1152.0 360.0 312.0 9.0 218357.0 184154.0 2883.0 4277.0 2990.0 1213.0 355.0 317.0 12.0 218447.0 186267.0 2878.0 4258.0 2960.0 1262.0 354.0 318.0 12.0 218841.0 188380.0 2875.0 4252.0 3060.0 1168.0 343.0 329.0 15.0 219491.0 190520.0 2871.0 4270.0 2988.0 1222.0 351.0 321.0 14.0 220181.0 192615.0 2875.0 4364.0 2998.0 1118.0 372.0 300.0 12.0 220546.0 194798.0 2874.0 4362.0 2928.0 1190.0 370.0 302.0 17.0 221257.0 196931.0 2873.0 4372.0 2979.0 1129.0 365.0 307.0 17.0 222491.0 199024.0 2877.0 4330.0 2981.0 1169.0 367.0 305.0 20.0 223974.0 201090.0
      </populations>
      <populations>
        2964.0 8480.0 0.0 0.0 672.0 0.0 0.0 0.0 0.0 2966.0 5618.0 2094.0 768.0 508.0 164.0 3.0 261.0 0.0 2959.0 4978.0 2512.0 990.0 438.0 234.0 6.0 1113.0 10.0 2964.0 4493.0 2892.0 1095.0 391.0 281.0 8.0 2539.0 24.0 2967.0 4552.0 2839.0 1089.0 397.0 275.0 11.0 4571.0 62.0 2964.0 4205.0 3096.0 1179.0 357.0 315.0 12.0 6723.0 113.0 2961.0 4144.0 3108.0 1228.0 340.0 332.0 14.0 9149.0 189.0 2964.0 4274.0 3040.0 1166.0 357.0 315.0 15.0 11923.0 291.0 2962.0 4364.0 2991.0 1125.0 366.0 306.0 15.0 14692.0 418.0 2961.0 4274.0 3065.0 1141.0 350.0 322.0 16.0 17515.0 561.0 2960.0 4179.0 3035.0 1266.0 351.0 321.0 16.0 20670.0 737.0 2959.0 4227.0 3109.0 1144.0 350.0 322.0 14.0 23352.0 932.0 2945.0 4188.0 3128.0 1164.0 343.0 329.0 17.0 26259.0 1168.0 2949.0 4157.0 3121.0 1202.0 341.0 331.0 13.0 29021.0 1438.0 2942.0 4317.0 3015.0 1148.0 363.0 309.0 11.0 30785.0 1723.0 2940.0 4270.0 3021.0 1189.0 352.0 320.0 11.0 32615.0 2038.0 2939.0 4369.0 2951.0 1160.0 369.0 303.0 10.0 34378.0 2332.0 2931.0 4241.0 3113.0 1126.0 357.0 315.0 10.0 36075.0 2686.0 2933.0 4326.0 2984.0 1170.0 362.0 310.0 8.0 37390.0 3034.0 2940.0 4280.0 3041.0 1159.0 348.0 324.0 16.0 38930.0 3381.0 2944.0 4102.0 3150.0 1228.0 336.0 336.0 13.0 41351.0 3761.0 2951.0 4350.0 2945.0 1185.0 357.0 315.0 10.0 43111.0 4171.0 2952.0 4225.0 3043.0 1212.0 346.0 326.0 15.0 45196.0 4590.0 2957.0 4322.0 2961.0 1197.0 363.0 309.0 14.0 47649.0 5018.0 2956.0 4473.0 2864.0 1143.0 374.0 298.0 15.0 50037.0 5467.0 2944.0 4212.0 3120.0 1148.0 346.0 326.0 19.0 53037.0 5973.0 2935.0 4204.0 3059.0 1217.0 359.0 313.0 18.0 56117.0 6488.0 2929.0 4184.0 3134.0 1162.0 345.0 327.0 17.0 58772.0 7044.0 2932.0 4101.0 3135.0 1244.0 332.0 340.0 12.0 61266.0 7608.0 2925.0 4234.0 3041.0 1205.0 344.0 328.0 8.0 62688.0 8219.0 2926.0 4211.0 3052.0 1217.0 343.0 329.0 15.0 64422.0 8856.0 2932.0 4191.0 3120.0 1169.0 347.0 325.0 14.0 66788.0 9510.0 2936.0 4224.0 3047.0 1209.0 353.0 319.0 16.0 68823.0 10150.0 2928.0 4208.0 3093.0 1179.0 352.0 320.0 19.0 71496.0 10800.0 2928.0 4239.0 3015.0 1226.0 354.0 318.0 20.0 74716.0 11500.0 2932.0 4252.0 3019.0 1209.0 352.0 320.0 18.0 78048.0 12245.0 2928.0 4314.0 3029.0 1137.0 358.0 314.0 17.0 81028.0 13007.0 2925.0 4356.0 2984.0 1140.0 377.0 295.0 15.0 83335.0 13771.0 2928.0 4418.0 2951.0 1111.0 377.0 295.0 14.0 85253.0 14648.0 2929.0 4385.0 2948.0 1147.0 372.0 300.0 13.0 87045.0 15460.0 2920.0 4154.0 3141.0 1185.0 340.0 332.0 17.0 89113.0 16334.0 2919.0 4279.0 3040.0 1161.0 352.0 320.0 13.0 91321.0 17174.0 2919.0 4306.0 3035.0 1139.0 358.0 314.0 19.0 93563.0 18048.0 2917.0 4577.0 2828.0 1075.0 391.0 281.0 18.0 96642.0 18927.0 2915.0 4493.0 2879.0 1108.0 385.0 287.0 16.0 99251.0 19842.0 2915.0 4466.0 2857.0 1157.0 382.0 290.0 20.0 101586.0 20816.0 2911.0 4199.0 3112.0 1169.0 347.0 325.0 18.0 104332.0 21809.0 2912.0 4433.0 2919.0 1128.0 380.0 292.0 14.0 106377.0 22804.0 2913.0 4287.0 3043.0 1150.0 354.0 318.0 14.0 108179.0 23794.0 2921.0 4180.0 3112.0 1188.0 351.0 321.0 11.0 109504.0 24818.0 2915.0 4254.0 3014.0 1212.0 358.0 314.0 11.0 110706.0 25917.0 2910.0 4267.0 3036.0 1177.0 361.0 311.0 11.0 111973.0 26955.0 2912.0 4255.0 3042.0 1183.0 359.0 313.0 13.0 113027.0 28028.0 2918.0 4345.0 2991.0 1144.0 372.0 300.0 16.0 115166.0 29144.0 2916.0 4283.0 3047.0 1150.0 361.0 311.0 21.0 117769.0 30275.0 2919.0 4209.0 3072.0 1199.0 359.0 313.0 18.0 120294.0 31452.0 2926.0 4275.0 3046.0 1159.0 365.0 307.0 19.0 122809.0 32558.0 2932.0 4366.0 3009.0 1105.0 363.0 309.0 17.0 125156.0 33782.0 2929.0 4411.0 2960.0 1109.0 365.0 307.0 16.0 127243.0 35025.0 2925.0 4444.0 2854.0 1182.0 376.0 296.0 14.0 128935.0 36221.0 2922.0 4208.0 3057.0 1215.0 364.0 308.0 18.0 130909.0 37477.0 2916.0 4397.0 2948.0 1135.0 373.0 299.0 17.0 133060.0 38722.0 2922.0 4443.0 2959.0 1078.0 381.0 291.0 17.0 135043.0 40032.0 2916.0 4359.0 3013.0 1108.0 375.0 297.0 19.0 137135.0 41310.0 2922.0 4239.0 3081.0 1160.0 356.0 316.0 17.0 139569.0 42652.0 2928.0 4306.0 3014.0 1160.0 359.0 313.0 20.0 142008.0 43959.0 2930.0 4140.0 3133.0 1207.0 341.0 331.0 17.0 144747.0 45308.0 2927.0 4230.0 3088.0 1162.0 347.0 325.0 13.0 146462.0 46741.0 2916.0 4107.0 3160.0 1213.0 334.0 338.0 14.0 147698.0 48133.0 2927.0 4207.0 3111.0 1162.0 341.0 331.0 15.0 149326.0 49491.0 2940.0 4256.0 3013.0 1211.0 355.0 317.0 17.0 151188.0 50903.0 2941.0 4292.0 3074.0 1114.0 359.0 313.0 15.0 152984.0 52366.0 2938.0 4222.0 3054.0 1204.0 362.0 310.0 14.0 154204.0 53783.0 2935.0 4464.0 2907.0 1109.0 373.0 299.0 13.0 155518.0 55298.0 2934.0 4443.0 2915.0 1122.0 376.0 296.0 13.0 156533.0 56816.0 2934.0 4274.0 3053.0 1153.0 358.0 314.0 14.0 157535.0 58381.0 2935.0 4415.0 2946.0 1119.0 373.0 299.0 10.0 158603.0 59787.0 2932.0 4324.0 2966.0 1190.0 373.0 299.0 10.0 159099.0 61266.0 2924.0 4312.0 2992.0 1176.0 364.0 308.0 9.0 159493.0 62747.0 2922.0 4344.0 2944.0 1192.0 365.0 307.0 7.0 159812.0 64263.0 2916.0 4182.0 3080.0 1218.0 336.0 336.0 5.0 159545.0 65777.0 2911.0 4258.0 3031.0 1191.0 348.0 324.0 9.0 159353.0 67260.0 2907.0 4212.0 3063.0 1205.0 357.0 315.0 11.0 159823.0 68856.0 2909.0 4294.0 3013.0 1173.0 361.0 311.0 11.0 160354.0 70418.0 2912.0 4276.0 3017.0 1187.0 350.0 322.0 10.0 161316.0 71957.0 2914.0 4309.0 3003.0 1168.0 361.0 311.0 8.0 161503.0 73472.0 2909.0 4375.0 3015.0 1090.0 369.0 303.0 8.0 161420.0 74993.0 2907.0 4120.0 3139.0 1221.0 344.0 328.0 6.0 161272.0 76511.0 2907.0 4353.0 3000.0 1127.0 353.0 319.0 9.0 161146.0 78065.0 2907.0 4253.0 3090.0 1137.0 363.0 309.0 14.0 161644.0 79671.0 2901.0 4202.0 3069.0 1209.0 350.0 322.0 16.0 162824.0 81341.0 2898.0 4190.0 3107.0 1183.0 347.0 325.0 17.0 164573.0 82944.0 2900.0 4238.0 3021.0 1221.0 355.0 317.0 15.0 166340.0 84541.0 2893.0 4287.0 2971.0 1222.0 365.0 307.0 13.0 167541.0 86154.0 2887.0 4507.0 2866.0 1107.0 379.0 293.0 13.0 168534.0 87727.0 2881.0 4241.0 3073.0 1166.0 353.0 319.0 18.0 170217.0 89294.0 2883.0 4281.0 2975.0 1224.0 355.0 317.0 19.0 172336.0 90865.0 2879.0 4237.0 3071.0 1172.0 347.0 325.0 19.0 174588.0 92545.0 2886.0 4156.0 3117.0 1207.0 340.0 332.0 20.0 176920.0 94207.0 2881.0 4163.0 3121.0 1196.0 349.0 323.0 19.0 179275.0 95902.0 2874.0 4405.0 2930.0 1145.0 372.0 300.0 18.0 181315.0 97678.0 2874.0 4221.0 3034.0 1225.0 357.0 315.0 18.0 183326.0 99457.0 2877.0 4294.0 2983.0 1203.0 356.0 316.0 21.0 185423.0 101185.0 2874.0 4181.0 3081.0 1218.0 344.0 328.0 21.0 187513.0 103017.0 2879.0 4337.0 2938.0 1205.0 366.0 306.0 21.0 189853.0 104845.0 2875.0 4371.0 3047.0 1062.0 372.0 300.0 21.0 192323.0 106654.0 2879.0 4444.0 2937.0 1099.0 376.0 296.0 19.0 194326.0 108571.0 2889.0 4308.0 2987.0 1185.0 366.0 306.0 18.0 196116.0 110357.0 2883.0 4281.0 3042.0 1157.0 359.0 313.0 18.0 198142.0 112273.0 2881.0 4229.0 3061.0 1190.0 362.0 310.0 21.0 200418.0 114132.0 2889.0 4301.0 3016.0 1163.0 367.0 305.0 16.0 202420.0 116047.0 2887.0 4213.0 3105.0 1162.0 351.0 321.0 19.0 203798.0 118000.0 2883.0 4178.0 3069.0 1233.0 344.0 328.0 16.0 205308.0 119891.0 2887.0 4279.0 2985.0 1216.0 344.0 328.0 14.0 206030.0 121950.0 2887.0 4276.0 3059.0 1145.0 347.0 325.0 17.0 207411.0 123902.0 2887.0 4336.0 3013.0 1131.0 366.0 306.0 17.0 208711.0 125936.0 2877.0 4525.0 2823.0 1132.0 393.0 279.0 15.0 209398.0 127963.0 2875.0 4299.0 3007.0 1174.0 371.0 301.0 15.0 210464.0 129992.0 2874.0 4438.0 2924.0 1118.0 376.0 296.0 13.0 211535.0 131945.0 2873.0 4331.0 3007.0 1142.0 361.0 311.0 15.0 212230.0 134072.0 2874.0 4199.0 3018.0 1263.0 345.0 327.0 19.0 213495.0 136100.0 2874.0 4232.0 3034.0 1214.0 351.0 321.0 19.0 215135.0 138138.0 2865.0 4356.0 2977.0 1147.0 363.0 309.0 21.0 217124.0 140194.0 2865.0 4318.0 2998.0 1164.0 359.0 313.0 18.0 218747.0 142311.0 2861.0 4233.0 3082.0 1165.0 354.0 318.0 18.0 220219.0 144467.0 2859.0 4158.0 3102.0 1220.0 346.0 326.0 16.0 221457.0 146597.0 2866.0 4232.0 3093.0 1155.0 346.0 326.0 14.0 222030.0 148691.0 2864.0 4153.0 3101.0 1226.0 348.0 324.0 16.0 222972.0 150798.0 2858.0 4280.0 2962.0 1238.0 363.0 309.0 10.0 223202.0 152968.0 2846.0 4278.0 3085.0 1117.0 360.0 312.0 11.0 222809.0 155100.0 2847.0 4264.0 3065.0 1151.0 358.0 314.0 10.0 222866.0 157209.0 2831.0 4434.0 2939.0 1107.0 370.0 302.0 11.0 222732.0 159393.0 2828.0 4199.0 3123.0 1158.0 352.0 320.0 12.0 222751.0 161604.0 2822.0 4244.0 3041.0 1195.0 357.0 315.0 18.0 224332.0 163729.0 2818.0 4348.0 2960.0 1172.0 358.0 314.0 16.0 225795.0 165842.0 2820.0 4291.0 3014.0 1175.0 359.0 313.0 15.0 226836.0 167992.0 2818.0 4172.0 3166.0 1142.0 352.0 320.0 14.0 227424.0 170176.0 2821.0 4260.0 3076.0 1144.0 352.0 320.0 9.0 227371.0 172371.0 2822.0 4231.0 3062.0 1187.0 356.0 316.0 14.0 227662.0 174529.0 2823.0 4470.0 2879.0 1131.0 386.0 286.0 13.0 228392.0 176759.0 2821.0 4298.0 3031.0 1151.0 366.0 306.0 16.0 229247.0 178951.0 2820.0 4286.0 3021.0 1173.0 363.0 309.0 19.0 230552.0 181219.0 2824.0 4305.0 3003.0 1172.0 361.0 311.0 20.0 232367.0 183425.0 2819.0 4321.0 3004.0 1155.0 365.0 307.0 17.0 233862.0 185630.0 2817.0 4198.0 3111.0 1171.0 354.0 318.0 18.0 234723.0 187839.0
      </populations>
      <populations>
        2964.0 8480.0 0.0 0.0 672.0 0.0 0.0 0.0 0.0 2965.0 5267.0 2257.0 956.0 480.0 192.0 3.0 383.0 0.0 2958.0 4667.0 2713.0 1100.0 408.0 264.0 2.0 894.0 5.0 2946.0 4406.0 2955.0 1119.0 379.0 293.0 4.0 1683.0 18.0 2939.0 4349.0 2992.0 1139.0 358.0 314.0 5.0 2503.0 35.0 2937.0 4166.0 3170.0 1144.0 354.0 318.0 5.0 3594.0 63.0 2945.0 4184.0 3084.0 1212.0 353.0 319.0 9.0 4801.0 104.0 2942.0 4272.0 3028.0 1180.0 360.0 312.0 10.0 6739.0 159.0 2943.0 4199.0 3051.0 1230.0 359.0 313.0 10.0 8695.0 234.0 2936.0 4325.0 2994.0 1161.0 366.0 306.0 8.0 10562.0 327.0 2933.0 4247.0 3006.0 1227.0 353.0 319.0 7.0 12132.0 431.0 2930.0 4292.0 3007.0 1181.0 357.0 315.0 9.0 13792.0 550.0 2926.0 4432.0 2931.0 1117.0 371.0 301.0 9.0 15361.0 703.0 2920.0 4328.0 2982.0 1170.0 373.0 299.0 9.0 16810.0 863.0 2920.0 4325.0 2981.0 1174.0 365.0 307.0 9.0 18679.0 1045.0 2923.0 4319.0 2982.0 1179.0 370.0 302.0 7.0 20184.0 1230.0 2928.0 4189.0 3156.0 1135.0 347.0 325.0 13.0 22119.0 1418.0 2924.0 4169.0 3124.0 1187.0 340.0 332.0 14.0 24511.0 1650.0 2922.0 4214.0 2985.0 1281.0 337.0 335.0 15.0 27084.0 1932.0 2928.0 4187.0 3127.0 1166.0 343.0 329.0 17.0 30007.0 2201.0 2917.0 4275.0 3033.0 1172.0 357.0 315.0 15.0 32861.0 2513.0 2911.0 4132.0 3180.0 1168.0 344.0 328.0 11.0 35294.0 2830.0 2910.0 4371.0 2955.0 1154.0 358.0 314.0 12.0 37145.0 3197.0 2913.0 4477.0 2905.0 1098.0 377.0 295.0 12.0 39320.0 3585.0 2914.0 4141.0 3076.0 1263.0 337.0 335.0 11.0 41029.0 3981.0 2906.0 4411.0 2959.0 1110.0 379.0 293.0 14.0 43076.0 4369.0 2908.0 4394.0 2925.0 1161.0 365.0 307.0 13.0 45395.0 4783.0 2912.0 4469.0 2943.0 1068.0 383.0 289.0 15.0 47908.0 5214.0 2914.0 4394.0 2942.0 1144.0 380.0 292.0 20.0 51071.0 5710.0 2904.0 4323.0 3035.0 1122.0 365.0 307.0 17.0 54140.0 6232.0 2896.0 4274.0 3049.0 1157.0 365.0 307.0 16.0 56768.0 6762.0 2902.0 4365.0 3037.0 1078.0 380.0 292.0 18.0 59648.0 7314.0 2898.0 4369.0 2960.0 1151.0 378.0 294.0 20.0 62697.0 7907.0 2900.0 4413.0 2931.0 1136.0 378.0 294.0 17.0 65591.0 8531.0 2898.0 4320.0 3016.0 1144.0 362.0 310.0 14.0 67921.0 9129.0 2897.0 4253.0 3072.0 1155.0 347.0 325.0 13.0 70061.0 9780.0 2905.0 4283.0 3012.0 1185.0 365.0 307.0 12.0 71855.0 10474.0 2904.0 4373.0 2945.0 1162.0 374.0 298.0 14.0 73752.0 11148.0 2910.0 4262.0 3052.0 1166.0 365.0 307.0 12.0 75833.0 11863.0 2917.0 4465.0 2880.0 1135.0 371.0 301.0 11.0 77377.0 12623.0 2914.0 4326.0 3039.0 1115.0 363.0 309.0 13.0 79362.0 13358.0 2913.0 4280.0 3012.0 1188.0 367.0 305.0 14.0 81204.0 14104.0 2910.0 4360.0 3017.0 1103.0 365.0 307.0 18.0 83916.0 14853.0 2906.0 4430.0 2881.0 1169.0 377.0 295.0 17.0 86419.0 15650.0 2910.0 4299.0 3041.0 1140.0 361.0 311.0 13.0 89091.0 16449.0 2909.0 4269.0 3069.0 1142.0 357.0 315.0 16.0 90911.0 17359.0 2909.0 4371.0 2955.0 1154.0 370.0 302.0 15.0 92829.0 18276.0 2919.0 4217.0 3047.0 1216.0 355.0 317.0 15.0 94993.0 19177.0 2916.0 4275.0 3013.0 1192.0 355.0 317.0 15.0 96910.0 20138.0 2913.0 4295.0 3009.0 1176.0 352.0 320.0 14.0 98776.0 21035.0 2915.0 4280.0 3058.0 1142.0 362.0 310.0 16.0 100906.0 21977.0 2913.0 4379.0 2967.0 1134.0 377.0 295.0 16.0 103126.0 22946.0 2918.0 4452.0 2890.0 1138.0 373.0 299.0 14.0 105517.0 23887.0 2917.0 4396.0 2928.0 1156.0 378.0 294.0 12.0 106909.0 24892.0 2921.0 4402.0 2958.0 1120.0 380.0 292.0 14.0 108422.0 25929.0 2915.0 4344.0 2995.0 1141.0 374.0 298.0 13.0 109789.0 26929.0 2909.0 4321.0 2960.0 1199.0 368.0 304.0 13.0 111419.0 27932.0 2912.0 4281.0 2979.0 1220.0 350.0 322.0 9.0 112388.0 29057.0 2909.0 4358.0 3010.0 1112.0 377.0 295.0 14.0 113604.0 30131.0 2905.0 4553.0 2854.0 1073.0 396.0 276.0 17.0 115464.0 31279.0 2904.0 4554.0 2855.0 1071.0 393.0 279.0 20.0 118306.0 32356.0 2903.0 4444.0 2888.0 1148.0 385.0 287.0 19.0 121244.0 33518.0 2901.0 4473.0 2886.0 1121.0 391.0 281.0 20.0 123970.0 34700.0 2898.0 4426.0 2960.0 1094.0 382.0 290.0 16.0 126423.0 35957.0 2902.0 4319.0 3032.0 1129.0 377.0 295.0 14.0 128261.0 37170.0 2903.0 4348.0 2984.0 1148.0 373.0 299.0 12.0 129660.0 38410.0 2908.0 4382.0 2952.0 1146.0 376.0 296.0 15.0 130740.0 39678.0 2904.0 4390.0 2921.0 1169.0 372.0 300.0 9.0 131951.0 40896.0 2911.0 4294.0 3026.0 1160.0 355.0 317.0 11.0 132642.0 42179.0 2900.0 4170.0 3127.0 1183.0 346.0 326.0 12.0 133857.0 43456.0 2900.0 4269.0 3054.0 1157.0 348.0 324.0 11.0 134596.0 44704.0 2899.0 4312.0 3040.0 1128.0 373.0 299.0 13.0 135548.0 45999.0 2901.0 4437.0 2991.0 1052.0 379.0 293.0 10.0 136388.0 47377.0 2902.0 4302.0 2986.0 1192.0 361.0 311.0 13.0 137255.0 48746.0 2900.0 4342.0 3025.0 1113.0 361.0 311.0 15.0 138820.0 50103.0 2898.0 4372.0 2960.0 1148.0 372.0 300.0 13.0 140280.0 51473.0 2894.0 4308.0 2957.0 1215.0 361.0 311.0 14.0 141876.0 52821.0 2898.0 4232.0 3055.0 1193.0 353.0 319.0 16.0 143726.0 54205.0 2897.0 4371.0 2940.0 1169.0 378.0 294.0 16.0 145700.0 55665.0 2895.0 4372.0 2980.0 1128.0 372.0 300.0 16.0 147539.0 57077.0 2887.0 4231.0 3090.0 1159.0 354.0 318.0 18.0 149548.0 58567.0 2899.0 4298.0 3016.0 1166.0 365.0 307.0 14.0 151005.0 60011.0 2898.0 4215.0 3086.0 1179.0 349.0 323.0 18.0 152726.0 61528.0 2896.0 4277.0 2989.0 1214.0 359.0 313.0 19.0 155228.0 62965.0 2889.0 4231.0 3090.0 1159.0 355.0 317.0 17.0 157228.0 64462.0 2891.0 4196.0 3033.0 1251.0 339.0 333.0 15.0 158760.0 65941.0 2885.0 4156.0 3103.0 1221.0 344.0 328.0 20.0 160924.0 67435.0 2883.0 4266.0 3069.0 1145.0 358.0 314.0 18.0 163359.0 68976.0 2883.0 4238.0 3084.0 1158.0 356.0 316.0 21.0 165838.0 70608.0 2882.0 4352.0 2919.0 1209.0 367.0 305.0 19.0 168279.0 72174.0 2879.0 4318.0 3011.0 1151.0 363.0 309.0 16.0 170120.0 73935.0 2886.0 4121.0 3121.0 1238.0 348.0 324.0 14.0 171476.0 75637.0 2886.0 4256.0 2942.0 1282.0 356.0 316.0 11.0 172438.0 77274.0 2891.0 4296.0 2977.0 1207.0 360.0 312.0 16.0 173848.0 78946.0 2885.0 4388.0 2930.0 1162.0 360.0 312.0 14.0 174934.0 80595.0 2886.0 4400.0 2985.0 1095.0 376.0 296.0 16.0 176556.0 82262.0 2887.0 4353.0 2953.0 1174.0 366.0 306.0 16.0 178174.0 83973.0 2882.0 4310.0 3001.0 1169.0 361.0 311.0 13.0 179449.0 85689.0 2885.0 4387.0 2963.0 1130.0 367.0 305.0 11.0 179966.0 87411.0 2876.0 4338.0 2914.0 1228.0 368.0 304.0 11.0 180507.0 89093.0 2882.0 4330.0 3060.0 1090.0 361.0 311.0 12.0 181074.0 90797.0 2885.0 4228.0 3082.0 1170.0 347.0 325.0 14.0 181703.0 92512.0 2889.0 4161.0 3106.0 1213.0 338.0 334.0 15.0 183047.0 94245.0 2891.0 4267.0 3058.0 1155.0 363.0 309.0 14.0 184194.0 96094.0 2891.0 4371.0 2996.0 1113.0 365.0 307.0 12.0 185049.0 97872.0 2897.0 4169.0 3098.0 1213.0 344.0 328.0 13.0 185860.0 99607.0 2895.0 4433.0 2909.0 1138.0 366.0 306.0 8.0 186251.0 101383.0 2889.0 4210.0 3069.0 1201.0 345.0 327.0 7.0 186090.0 103182.0 2894.0 4265.0 3004.0 1211.0 354.0 318.0 8.0 185810.0 104963.0 2900.0 4286.0 3026.0 1168.0 358.0 314.0 7.0 185592.0 106740.0 2900.0 4291.0 3036.0 1153.0 357.0 315.0 7.0 185324.0 108503.0 2900.0 4147.0 3144.0 1189.0 339.0 333.0 10.0 185198.0 110319.0 2912.0 4210.0 3046.0 1224.0 352.0 320.0 7.0 184959.0 112081.0 2904.0 4309.0 3028.0 1143.0 359.0 313.0 9.0 184612.0 113823.0 2900.0 4385.0 2894.0 1201.0 370.0 302.0 5.0 184558.0 115620.0 2901.0 4462.0 2924.0 1094.0 384.0 288.0 10.0 184275.0 117321.0 2898.0 4497.0 2885.0 1098.0 389.0 283.0 11.0 184439.0 119114.0 2902.0 4343.0 3019.0 1118.0 359.0 313.0 13.0 185316.0 120892.0 2889.0 4205.0 3120.0 1155.0 353.0 319.0 11.0 185789.0 122671.0 2881.0 4280.0 3065.0 1135.0 352.0 320.0 12.0 186302.0 124443.0 2879.0 4192.0 3062.0 1226.0 349.0 323.0 13.0 187099.0 126261.0 2877.0 4265.0 3053.0 1162.0 356.0 316.0 13.0 187954.0 128032.0 2875.0 4186.0 3104.0 1190.0 348.0 324.0 13.0 188819.0 129818.0 2881.0 4292.0 3013.0 1175.0 359.0 313.0 12.0 189129.0 131678.0 2884.0 4186.0 3085.0 1209.0 342.0 330.0 11.0 189315.0 133599.0 2874.0 4145.0 3080.0 1255.0 345.0 327.0 16.0 190216.0 135502.0 2880.0 4356.0 3038.0 1086.0 353.0 319.0 17.0 191568.0 137349.0 2885.0 4404.0 2982.0 1094.0 367.0 305.0 13.0 192742.0 139139.0 2882.0 4317.0 2955.0 1208.0 370.0 302.0 10.0 193198.0 140971.0 2877.0 4285.0 3054.0 1141.0 364.0 308.0 14.0 193732.0 142781.0 2870.0 4260.0 3039.0 1181.0 359.0 313.0 15.0 194635.0 144579.0 2864.0 4276.0 3014.0 1190.0 361.0 311.0 14.0 195982.0 146420.0 2870.0 4313.0 3028.0 1139.0 359.0 313.0 15.0 196852.0 148341.0 2870.0 4434.0 2877.0 1169.0 372.0 300.0 13.0 197934.0 150246.0 2872.0 4347.0 3000.0 1133.0 376.0 296.0 14.0 198988.0 152133.0 2865.0 4411.0 2948.0 1121.0 388.0 284.0 14.0 199875.0 154073.0 2863.0 4271.0 3024.0 1185.0 363.0 309.0 16.0 201033.0 155939.0 2867.0 4327.0 2944.0 1209.0 358.0 314.0 16.0 202287.0 157903.0 2869.0 4336.0 3008.0 1136.0 364.0 308.0 16.0 203386.0 159877.0 2861.0 4289.0 3002.0 1189.0 360.0 312.0 15.0 204346.0 161893.0 2859.0 4132.0 3106.0 1242.0 342.0 330.0 14.0 205100.0 163892.0 2861.0 4221.0 3074.0 1185.0 352.0 320.0 13.0 205995.0 165862.0 2864.0 4368.0 2970.0 1142.0 378.0 294.0 12.0 206320.0 167937.0 2858.0 4258.0 3068.0 1154.0 359.0 313.0 13.0 206817.0 169835.0 2856.0 4266.0 3028.0 1186.0 353.0 319.0 14.0 207724.0 171801.0
      </populations>
      <populations>
        2964.0 8480.0 0.0 0.0 672.0 0.0 0.0 0.0 0.0 2961.0 5671.0 2061.0 748.0 512.0 160.0 3.0 235.0 0.0 2962.0 4708.0 2728.0 1044.0 409.0 263.0 5.0 1081.0 3.0 2959.0 4461.0 2873.0 1146.0 385.0 287.0 5.0 2187.0 23.0 2956.0 4361.0 2864.0 1255.0 361.0 311.0 5.0 3220.0 47.0 2968.0 4337.0 3073.0 1070.0 359.0 313.0 8.0 4651.0 83.0 2970.0 4249.0 2995.0 1236.0 359.0 313.0 8.0 6109.0 130.0 2961.0 4142.0 3131.0 1207.0 343.0 329.0 12.0 8102.0 201.0 2956.0 4221.0 3032.0 1227.0 354.0 318.0 12.0 10373.0 278.0 2950.0 4371.0 2940.0 1169.0 373.0 299.0 14.0 13094.0 416.0 2939.0 4444.0 2914.0 1122.0 368.0 304.0 14.0 15780.0 542.0 2945.0 4232.0 3078.0 1170.0 344.0 328.0 13.0 18515.0 723.0 2942.0 4150.0 3074.0 1256.0 339.0 333.0 13.0 20847.0 925.0 2944.0 4070.0 3160.0 1250.0 338.0 334.0 14.0 23421.0 1134.0 2943.0 4288.0 3033.0 1159.0 359.0 313.0 14.0 26180.0 1358.0 2945.0 4354.0 2951.0 1175.0 374.0 298.0 19.0 29355.0 1619.0 2942.0 4312.0 3004.0 1164.0 364.0 308.0 21.0 32841.0 1938.0 2946.0 4288.0 2987.0 1205.0 361.0 311.0 20.0 36607.0 2282.0 2951.0 4295.0 3003.0 1182.0 362.0 310.0 17.0 40075.0 2681.0 2938.0 4094.0 3145.0 1241.0 350.0 322.0 16.0 43181.0 3108.0 2941.0 4274.0 2984.0 1222.0 365.0 307.0 13.0 45501.0 3550.0 2934.0 4451.0 2886.0 1143.0 380.0 292.0 16.0 47777.0 4043.0 2940.0 4301.0 3036.0 1143.0 365.0 307.0 12.0 50048.0 4548.0 2943.0 4175.0 3118.0 1187.0 346.0 326.0 14.0 52145.0 5062.0 2949.0 4271.0 3059.0 1150.0 356.0 316.0 16.0 54599.0 5571.0 2945.0 4254.0 3008.0 1218.0 349.0 323.0 15.0 56984.0 6115.0 2939.0 4265.0 3039.0 1176.0 358.0 314.0 14.0 58999.0 6710.0 2942.0 4354.0 2975.0 1151.0 364.0 308.0 16.0 61442.0 7307.0 2953.0 4394.0 2986.0 1100.0 367.0 305.0 11.0 63699.0 7884.0 2952.0 4336.0 3063.0 1081.0 369.0 303.0 11.0 65331.0 8495.0 2954.0 4416.0 2919.0 1145.0 371.0 301.0 17.0 67200.0 9119.0 2960.0 4130.0 3094.0 1256.0 349.0 323.0 14.0 69551.0 9769.0 2963.0 4299.0 2963.0 1218.0 358.0 314.0 17.0 71894.0 10445.0 2964.0 4126.0 3147.0 1207.0 336.0 336.0 16.0 74574.0 11130.0 2971.0 4250.0 3114.0 1116.0 345.0 327.0 20.0 77760.0 11885.0 2970.0 4440.0 2908.0 1132.0 359.0 313.0 17.0 80791.0 12621.0 2976.0 4299.0 3025.0 1156.0 360.0 312.0 20.0 83604.0 13409.0 2972.0 4264.0 3031.0 1185.0 362.0 310.0 17.0 86639.0 14192.0 2971.0 4039.0 3220.0 1221.0 329.0 343.0 13.0 88702.0 15016.0 2970.0 4111.0 3118.0 1251.0 347.0 325.0 15.0 90313.0 15892.0 2972.0 4122.0 3152.0 1206.0 337.0 335.0 14.0 92132.0 16795.0 2970.0 4182.0 3058.0 1240.0 341.0 331.0 12.0 93866.0 17627.0 2967.0 4129.0 3136.0 1215.0 345.0 327.0 15.0 95557.0 18545.0 2960.0 4154.0 3106.0 1220.0 341.0 331.0 13.0 97470.0 19461.0 2959.0 4234.0 3058.0 1188.0 353.0 319.0 14.0 99051.0 20373.0 2961.0 4132.0 3129.0 1219.0 338.0 334.0 18.0 101231.0 21364.0 2956.0 4146.0 3120.0 1214.0 339.0 333.0 19.0 103868.0 22312.0 2952.0 4212.0 3113.0 1155.0 339.0 333.0 18.0 106305.0 23343.0 2949.0 4280.0 2993.0 1207.0 352.0 320.0 16.0 108754.0 24419.0 2953.0 4146.0 3183.0 1151.0 349.0 323.0 19.0 111062.0 25493.0 2948.0 4116.0 3225.0 1139.0 334.0 338.0 22.0 114209.0 26552.0 2940.0 4191.0 3091.0 1198.0 351.0 321.0 21.0 117510.0 27629.0 2933.0 4240.0 3041.0 1199.0 361.0 311.0 17.0 120228.0 28793.0 2924.0 4209.0 3111.0 1160.0 345.0 327.0 20.0 122665.0 30010.0 2924.0 4325.0 3015.0 1140.0 367.0 305.0 22.0 125724.0 31227.0 2929.0 4297.0 2980.0 1203.0 368.0 304.0 21.0 129022.0 32435.0 2935.0 4332.0 3021.0 1127.0 365.0 307.0 22.0 132021.0 33699.0 2933.0 4258.0 3003.0 1219.0 365.0 307.0 23.0 135191.0 34974.0 2931.0 4354.0 2982.0 1144.0 369.0 303.0 17.0 137811.0 36312.0 2934.0 4406.0 2858.0 1216.0 378.0 294.0 22.0 140359.0 37629.0 2940.0 4205.0 3089.0 1186.0 350.0 322.0 17.0 142942.0 39044.0 2941.0 4236.0 3078.0 1166.0 351.0 321.0 17.0 144722.0 40420.0 2930.0 4229.0 3013.0 1238.0 343.0 329.0 17.0 146563.0 41860.0 2933.0 4300.0 3042.0 1138.0 357.0 315.0 17.0 148490.0 43245.0 2930.0 4329.0 3032.0 1119.0 358.0 314.0 18.0 150346.0 44691.0 2933.0 4240.0 3057.0 1183.0 359.0 313.0 18.0 152560.0 46143.0 2934.0 4358.0 3006.0 1116.0 364.0 308.0 20.0 155061.0 47619.0 2930.0 4296.0 2982.0 1202.0 368.0 304.0 22.0 157797.0 49136.0 2935.0 4372.0 2970.0 1138.0 375.0 297.0 16.0 159964.0 50657.0 2940.0 4338.0 3038.0 1104.0 362.0 310.0 16.0 161470.0 52234.0 2943.0 4180.0 3147.0 1153.0 351.0 321.0 18.0 163469.0 53778.0 2940.0 4237.0 3063.0 1180.0 342.0 330.0 19.0 165591.0 55356.0 2930.0 4335.0 3032.0 1113.0 365.0 307.0 19.0 167851.0 56901.0 2933.0 4309.0 3048.0 1123.0 367.0 305.0 18.0 170157.0 58560.0 2936.0 4261.0 3031.0 1188.0 367.0 305.0 17.0 172160.0 60272.0 2940.0 4320.0 3059.0 1101.0 362.0 310.0 14.0 173585.0 61916.0 2937.0 4306.0 2977.0 1197.0 362.0 310.0 21.0 175222.0 63577.0 2938.0 4330.0 2995.0 1155.0 370.0 302.0 20.0 177548.0 65255.0 2940.0 4227.0 3089.0 1164.0 357.0 315.0 22.0 179954.0 66964.0 2935.0 4292.0 3020.0 1168.0 363.0 309.0 19.0 182201.0 68737.0 2942.0 4309.0 3026.0 1145.0 363.0 309.0 15.0 183494.0 70532.0 2934.0 4428.0 2886.0 1166.0 374.0 298.0 16.0 184846.0 72273.0 2931.0 4334.0 2967.0 1179.0 370.0 302.0 14.0 185851.0 74079.0 2924.0 4289.0 3017.0 1174.0 366.0 306.0 12.0 186552.0 75841.0 2925.0 4264.0 3063.0 1153.0 371.0 301.0 9.0 186854.0 77615.0 2927.0 4302.0 2956.0 1222.0 363.0 309.0 9.0 186761.0 79380.0 2920.0 4342.0 3028.0 1110.0 358.0 314.0 11.0 187153.0 81117.0 2929.0 4403.0 2951.0 1126.0 368.0 304.0 12.0 187622.0 82972.0 2935.0 4380.0 2966.0 1134.0 373.0 299.0 14.0 188652.0 84744.0 2941.0 4395.0 2909.0 1176.0 366.0 306.0 16.0 189582.0 86550.0 2946.0 4435.0 2934.0 1111.0 378.0 294.0 14.0 190540.0 88443.0 2939.0 4259.0 3066.0 1155.0 360.0 312.0 14.0 191288.0 90333.0 2942.0 4263.0 2998.0 1219.0 355.0 317.0 14.0 192289.0 92122.0 2937.0 4265.0 3066.0 1149.0 354.0 318.0 18.0 193588.0 93993.0 2939.0 4428.0 2874.0 1178.0 375.0 297.0 17.0 195317.0 95868.0 2934.0 4501.0 2843.0 1136.0 380.0 292.0 17.0 196969.0 97789.0 2932.0 4376.0 2958.0 1146.0 374.0 298.0 16.0 198469.0 99752.0 2929.0 4361.0 2994.0 1125.0 374.0 298.0 11.0 199253.0 101721.0 2934.0 4234.0 3095.0 1151.0 359.0 313.0 15.0 199912.0 103600.0 2931.0 4365.0 2964.0 1151.0 375.0 297.0 10.0 200651.0 105526.0 2925.0 4249.0 2988.0 1243.0 365.0 307.0 11.0 200822.0 107525.0 2919.0 4258.0 3031.0 1191.0 353.0 319.0 13.0 201180.0 109417.0 2925.0 4389.0 2936.0 1155.0 366.0 306.0 14.0 201947.0 111339.0 2915.0 4239.0 3043.0 1198.0 354.0 318.0 13.0 202836.0 113282.0 2920.0 4305.0 3004.0 1171.0 363.0 309.0 14.0 203587.0 115213.0 2922.0 4266.0 3031.0 1183.0 363.0 309.0 16.0 204611.0 117164.0 2920.0 4293.0 3018.0 1169.0 354.0 318.0 16.0 205963.0 119134.0 2915.0 4095.0 3143.0 1242.0 337.0 335.0 16.0 207300.0 121075.0 2908.0 4209.0 3078.0 1193.0 352.0 320.0 15.0 208318.0 123093.0 2904.0 4117.0 3136.0 1227.0 338.0 334.0 16.0 209220.0 125187.0 2901.0 4141.0 3145.0 1194.0 337.0 335.0 14.0 210285.0 127240.0 2901.0 4240.0 3053.0 1187.0 354.0 318.0 12.0 210507.0 129319.0 2897.0 4277.0 3009.0 1194.0 353.0 319.0 16.0 211393.0 131331.0 2892.0 4314.0 3008.0 1158.0 361.0 311.0 16.0 212386.0 133437.0 2892.0 4293.0 3038.0 1149.0 359.0 313.0 16.0 213305.0 135489.0 2892.0 4334.0 2978.0 1168.0 361.0 311.0 16.0 214299.0 137578.0 2888.0 4338.0 2980.0 1162.0 363.0 309.0 14.0 215405.0 139576.0 2882.0 4162.0 3089.0 1229.0 351.0 321.0 16.0 216469.0 141638.0 2885.0 4355.0 2974.0 1151.0 359.0 313.0 17.0 217498.0 143813.0 2892.0 4318.0 3011.0 1151.0 369.0 303.0 21.0 219262.0 145912.0 2892.0 4424.0 2909.0 1147.0 373.0 299.0 17.0 220713.0 148053.0 2886.0 4342.0 2972.0 1166.0 376.0 296.0 14.0 221761.0 150268.0 2886.0 4261.0 3046.0 1173.0 349.0 323.0 14.0 222483.0 152429.0 2885.0 4316.0 3039.0 1125.0 356.0 316.0 15.0 223296.0 154546.0 2882.0 4250.0 3012.0 1218.0 361.0 311.0 14.0 223968.0 156749.0 2888.0 4430.0 2903.0 1147.0 376.0 296.0 12.0 224147.0 158919.0 2885.0 4366.0 2974.0 1140.0 372.0 300.0 12.0 224481.0 160985.0 2885.0 4325.0 3071.0 1084.0 368.0 304.0 12.0 224362.0 163194.0 2887.0 4353.0 2988.0 1139.0 374.0 298.0 12.0 224585.0 165303.0 2887.0 4355.0 3001.0 1124.0 378.0 294.0 13.0 224614.0 167507.0 2882.0 4223.0 3055.0 1202.0 353.0 319.0 13.0 224999.0 169680.0 2895.0 4093.0 3161.0 1226.0 336.0 336.0 20.0 226106.0 171900.0 2895.0 4059.0 3181.0 1240.0 326.0 346.0 19.0 228027.0 174081.0 2898.0 4086.0 3202.0 1192.0 330.0 342.0 15.0 229270.0 176380.0 2898.0 4250.0 3052.0 1178.0 358.0 314.0 14.0 230012.0 178578.0 2905.0 4280.0 3038.0 1162.0 359.0 313.0 17.0 230575.0 180838.0 2900.0 4219.0 3053.0 1208.0 344.0 328.0 19.0 232071.0 183034.0 2894.0 4256.0 3027.0 1197.0 352.0 320.0 19.0 233603.0 185284.0 2896.0 4234.0 3088.0 1158.0 357.0 315.0 19.0 235143.0 187532.0 2899.0 4406.0 2928.0 1146.0 371.0 301.0 15.0 236188.0 189815.0 2903.0 4448.0 2890.0 1142.0 372.0 300.0 15.0 236834.0 192057.0 2909.0 4456.0 2898.0 1126.0 379.0 293.0 10.0 236981.0 194308.0 2917.0 4391.0 2907.0 1182.0 379.0 293.0 12.0 237193.0 196558.0 2916.0 4286.0 2984.0 1210.0 357.0 315.0 15.0 237594.0 198825.0 2914.0 4295.0 3021.0 1164.0 351.0 321.0 16.0 238359.0 201094.0
      </populations>
      <populations>
        2964.0 8480.0 0.0 0.0 672.0 0.0 0.0 0.0 0.0 2962.0 5494.0 2150.0 836.0 495.0 177.0 1.0 77.0 0.0 2962.0 4757.0 2654.0 1069.0 422.0 250.0 6.0 728.0 2.0 2956.0 4422.0 2945.0 1113.0 381.0 291.0 7.0 2174.0 16.0 2960.0 4229.0 3066.0 1185.0 362.0 310.0 10.0 3988.0 43.0 2956.0 4199.0 3034.0 1247.0 346.0 326.0 13.0 6001.0 90.0 2958.0 4405.0 2928.0 1147.0 359.0 313.0 13.0 8661.0 165.0 2948.0 4356.0 2985.0 1139.0 374.0 298.0 10.0 10979.0 267.0 2945.0 4471.0 2930.0 1079.0 378.0 294.0 14.0 13347.0 381.0 2936.0 4354.0 2985.0 1141.0 354.0 318.0 15.0 15828.0 529.0 2937.0 4296.0 3001.0 1183.0 369.0 303.0 13.0 18544.0 694.0 2939.0 4217.0 3089.0 1174.0 362.0 310.0 10.0 20717.0 883.0 2931.0 4418.0 2914.0 1148.0 370.0 302.0 12.0 22608.0 1081.0 2932.0 4342.0 3016.0 1122.0 373.0 299.0 11.0 24729.0 1290.0 2920.0 4166.0 3163.0 1151.0 353.0 319.0 16.0 27193.0 1526.0 2922.0 4290.0 3028.0 1162.0 357.0 315.0 17.0 30208.0 1793.0 2918.0 4296.0 3027.0 1157.0 359.0 313.0 18.0 33661.0 2082.0 2913.0 4360.0 2983.0 1137.0 359.0 313.0 16.0 36529.0 2452.0 2905.0 4295.0 2978.0 1207.0 361.0 311.0 14.0 39257.0 2826.0 2904.0 4555.0 2823.0 1102.0 391.0 281.0 11.0 41205.0 3216.0 2903.0 4339.0 2893.0 1248.0 374.0 298.0 12.0 43204.0 3587.0 2911.0 4371.0 2928.0 1181.0 377.0 295.0 12.0 45235.0 4008.0 2908.0 4316.0 2959.0 1205.0 359.0 313.0 14.0 47439.0 4458.0 2910.0 4129.0 3160.0 1191.0 331.0 341.0 14.0 49761.0 4935.0 2916.0 4215.0 3067.0 1198.0 350.0 322.0 11.0 51604.0 5429.0 2914.0 4312.0 3012.0 1156.0 364.0 308.0 12.0 53191.0 6011.0 2919.0 4369.0 2960.0 1151.0 372.0 300.0 12.0 55111.0 6523.0 2922.0 4170.0 3082.0 1228.0 336.0 336.0 10.0 56764.0 7045.0 2914.0 4303.0 3004.0 1173.0 355.0 317.0 12.0 58451.0 7636.0 2917.0 4222.0 3093.0 1165.0 346.0 326.0 14.0 60383.0 8212.0 2917.0 4190.0 3042.0 1248.0 345.0 327.0 11.0 62474.0 8792.0 2914.0 4214.0 3065.0 1201.0 349.0 323.0 13.0 63938.0 9366.0 2906.0 4283.0 3033.0 1164.0 360.0 312.0 12.0 66115.0 9993.0 2910.0 4307.0 3006.0 1167.0 366.0 306.0 16.0 68381.0 10642.0 2911.0 4287.0 3029.0 1164.0 366.0 306.0 15.0 71135.0 11273.0 2912.0 4311.0 3020.0 1149.0 362.0 310.0 16.0 73589.0 11996.0 2904.0 4403.0 2926.0 1151.0 375.0 297.0 16.0 75996.0 12708.0 2905.0 4351.0 3015.0 1114.0 369.0 303.0 17.0 78665.0 13430.0 2900.0 4274.0 2997.0 1209.0 358.0 314.0 17.0 81346.0 14211.0 2898.0 4089.0 3186.0 1205.0 332.0 340.0 19.0 84045.0 14984.0 2898.0 4316.0 2981.0 1183.0 356.0 316.0 20.0 87259.0 15813.0 2900.0 4311.0 2984.0 1185.0 366.0 306.0 19.0 90333.0 16663.0 2899.0 4350.0 2967.0 1163.0 369.0 303.0 17.0 93115.0 17507.0 2897.0 4324.0 2986.0 1170.0 362.0 310.0 18.0 95525.0 18450.0 2897.0 4223.0 3139.0 1118.0 349.0 323.0 16.0 97653.0 19366.0 2898.0 4227.0 3062.0 1191.0 359.0 313.0 20.0 100183.0 20325.0 2893.0 4341.0 2992.0 1147.0 369.0 303.0 20.0 103039.0 21322.0 2895.0 4229.0 2974.0 1277.0 352.0 320.0 17.0 105907.0 22290.0 2895.0 4396.0 2882.0 1202.0 374.0 298.0 17.0 108460.0 23262.0 2900.0 4374.0 3006.0 1100.0 367.0 305.0 13.0 110113.0 24320.0 2905.0 4334.0 3000.0 1146.0 365.0 307.0 10.0 111548.0 25427.0 2903.0 4459.0 2917.0 1104.0 377.0 295.0 13.0 112679.0 26522.0 2900.0 4333.0 2939.0 1208.0 370.0 302.0 11.0 113937.0 27627.0 2899.0 4311.0 3045.0 1124.0 360.0 312.0 13.0 115600.0 28690.0 2890.0 4402.0 2958.0 1120.0 359.0 313.0 18.0 117619.0 29820.0 2889.0 4161.0 3069.0 1250.0 343.0 329.0 19.0 120063.0 30994.0 2899.0 4108.0 3151.0 1221.0 342.0 330.0 17.0 122196.0 32066.0 2896.0 4342.0 2961.0 1177.0 362.0 310.0 16.0 124160.0 33265.0 2893.0 4203.0 3062.0 1215.0 355.0 317.0 13.0 125808.0 34494.0 2895.0 4199.0 3111.0 1170.0 352.0 320.0 15.0 127313.0 35689.0 2897.0 4204.0 3078.0 1198.0 338.0 334.0 15.0 128931.0 36903.0 2900.0 4237.0 3081.0 1162.0 347.0 325.0 13.0 130708.0 38140.0 2903.0 4210.0 3101.0 1169.0 344.0 328.0 12.0 131629.0 39427.0 2901.0 4143.0 3091.0 1246.0 343.0 329.0 13.0 132803.0 40660.0 2895.0 4162.0 3135.0 1183.0 355.0 317.0 11.0 133960.0 41933.0 2890.0 4290.0 3001.0 1189.0 357.0 315.0 12.0 134936.0 43181.0 2893.0 4253.0 3028.0 1199.0 361.0 311.0 10.0 135748.0 44503.0 2896.0 4290.0 3019.0 1171.0 366.0 306.0 13.0 136652.0 45754.0 2898.0 4285.0 3016.0 1179.0 348.0 324.0 10.0 137518.0 47043.0 2895.0 4333.0 2930.0 1217.0 355.0 317.0 9.0 137997.0 48351.0 2893.0 4169.0 3110.0 1201.0 342.0 330.0 10.0 138540.0 49704.0 2894.0 4204.0 3142.0 1134.0 355.0 317.0 13.0 139567.0 51026.0 2900.0 4146.0 3129.0 1205.0 341.0 331.0 15.0 140776.0 52387.0 2906.0 4383.0 2953.0 1144.0 368.0 304.0 16.0 142638.0 53737.0 2904.0 4343.0 2982.0 1155.0 372.0 300.0 13.0 143922.0 55125.0 2917.0 4414.0 2912.0 1154.0 377.0 295.0 15.0 145219.0 56517.0 2919.0 4215.0 3082.0 1183.0 351.0 321.0 17.0 146580.0 57955.0 2929.0 4237.0 3022.0 1221.0 357.0 315.0 17.0 148702.0 59330.0 2933.0 4219.0 3063.0 1198.0 365.0 307.0 17.0 150758.0 60780.0 2940.0 4291.0 3048.0 1141.0 368.0 304.0 17.0 152604.0 62255.0 2935.0 4303.0 2962.0 1215.0 365.0 307.0 20.0 154747.0 63740.0 2936.0 4260.0 3036.0 1184.0 378.0 294.0 18.0 157160.0 65260.0 2940.0 4439.0 2929.0 1112.0 382.0 290.0 19.0 159544.0 66788.0 2939.0 4215.0 3079.0 1186.0 359.0 313.0 21.0 162037.0 68346.0 2940.0 4177.0 3101.0 1202.0 351.0 321.0 18.0 164579.0 69917.0 2939.0 4360.0 3001.0 1119.0 368.0 304.0 18.0 166793.0 71524.0 2937.0 4255.0 3037.0 1188.0 346.0 326.0 15.0 168464.0 73156.0 2940.0 4332.0 3039.0 1109.0 350.0 322.0 15.0 169886.0 74792.0 2948.0 4296.0 2994.0 1190.0 357.0 315.0 13.0 171007.0 76432.0 2944.0 4212.0 3081.0 1187.0 347.0 325.0 13.0 171696.0 78117.0 2946.0 4195.0 3073.0 1212.0 344.0 328.0 12.0 172491.0 79765.0 2943.0 4229.0 3050.0 1201.0 351.0 321.0 17.0 173615.0 81369.0 2939.0 4312.0 3008.0 1160.0 357.0 315.0 15.0 174983.0 83012.0 2935.0 4326.0 2961.0 1193.0 361.0 311.0 12.0 176112.0 84688.0 2929.0 4246.0 3061.0 1173.0 348.0 324.0 11.0 176737.0 86420.0 2937.0 4307.0 2958.0 1215.0 360.0 312.0 11.0 177054.0 88153.0 2939.0 4191.0 3114.0 1175.0 353.0 319.0 12.0 177593.0 89844.0 2928.0 4325.0 3052.0 1103.0 358.0 314.0 16.0 178614.0 91484.0 2924.0 4239.0 3068.0 1173.0 355.0 317.0 15.0 179892.0 93248.0 2922.0 4275.0 3047.0 1158.0 360.0 312.0 14.0 181114.0 95015.0 2924.0 4328.0 3021.0 1131.0 363.0 309.0 15.0 182155.0 96832.0 2928.0 4301.0 3053.0 1126.0 363.0 309.0 11.0 182676.0 98655.0 2926.0 4218.0 3089.0 1173.0 351.0 321.0 15.0 183263.0 100458.0 2932.0 4253.0 3048.0 1179.0 350.0 322.0 13.0 184428.0 102261.0 2933.0 4316.0 3004.0 1160.0 369.0 303.0 12.0 185441.0 103979.0 2929.0 4397.0 2954.0 1129.0 369.0 303.0 14.0 186204.0 105792.0 2926.0 4208.0 3043.0 1229.0 357.0 315.0 18.0 187525.0 107576.0 2921.0 4211.0 3101.0 1168.0 351.0 321.0 19.0 189455.0 109385.0 2924.0 4374.0 2900.0 1206.0 363.0 309.0 19.0 191433.0 111227.0 2922.0 4334.0 3000.0 1146.0 355.0 317.0 16.0 193005.0 113040.0 2926.0 4397.0 2962.0 1121.0 371.0 301.0 15.0 194118.0 114936.0 2922.0 4092.0 3194.0 1194.0 342.0 330.0 13.0 195001.0 116777.0 2919.0 4215.0 3089.0 1176.0 351.0 321.0 8.0 195295.0 118655.0 2914.0 4275.0 3033.0 1172.0 353.0 319.0 11.0 195035.0 120586.0 2911.0 4288.0 3030.0 1162.0 357.0 315.0 10.0 195350.0 122397.0 2907.0 4376.0 2964.0 1140.0 371.0 301.0 14.0 195593.0 124223.0 2903.0 4346.0 2961.0 1173.0 359.0 313.0 14.0 196538.0 126067.0 2901.0 4362.0 2917.0 1201.0 369.0 303.0 15.0 197827.0 128024.0 2895.0 4411.0 2935.0 1134.0 379.0 293.0 16.0 199178.0 129962.0 2900.0 4347.0 3001.0 1132.0 356.0 316.0 16.0 200429.0 131788.0 2902.0 4297.0 3031.0 1152.0 361.0 311.0 18.0 202074.0 133701.0 2902.0 4197.0 3062.0 1221.0 347.0 325.0 16.0 203652.0 135609.0 2898.0 4172.0 3096.0 1212.0 338.0 334.0 20.0 205330.0 137555.0 2892.0 4275.0 3026.0 1179.0 356.0 316.0 20.0 207079.0 139571.0 2887.0 4378.0 2971.0 1131.0 370.0 302.0 20.0 209412.0 141523.0 2893.0 4335.0 2966.0 1179.0 371.0 301.0 20.0 211383.0 143572.0 2892.0 4382.0 2937.0 1161.0 380.0 292.0 16.0 212827.0 145611.0 2895.0 4356.0 2938.0 1186.0 370.0 302.0 15.0 214142.0 147633.0 2897.0 4140.0 3146.0 1194.0 360.0 312.0 13.0 215081.0 149622.0 2894.0 4347.0 2934.0 1199.0 361.0 311.0 15.0 215730.0 151713.0 2904.0 4315.0 3010.0 1155.0 368.0 304.0 13.0 216458.0 153714.0 2898.0 4097.0 3136.0 1247.0 345.0 327.0 12.0 216745.0 155785.0 2892.0 4349.0 2987.0 1144.0 369.0 303.0 12.0 216878.0 157918.0 2892.0 4270.0 3020.0 1190.0 366.0 306.0 13.0 217771.0 159957.0 2894.0 4416.0 2907.0 1157.0 378.0 294.0 16.0 218629.0 162067.0 2893.0 4381.0 2927.0 1172.0 371.0 301.0 15.0 219781.0 164102.0 2903.0 4282.0 3036.0 1162.0 363.0 309.0 14.0 220947.0 166263.0 2906.0 4392.0 2916.0 1172.0 369.0 303.0 17.0 222049.0 168377.0 2900.0 4291.0 2966.0 1223.0 361.0 311.0 15.0 223003.0 170530.0 2902.0 4383.0 2963.0 1134.0 369.0 303.0 19.0 224311.0 172672.0 2905.0 4375.0 2982.0 1123.0 372.0 300.0 18.0 225996.0 174782.0 2902.0 4230.0 3047.0 1203.0 354.0 318.0 17.0 227516.0 176973.0 2896.0 4155.0 3134.0 1191.0 331.0 341.0 21.0 229229.0 179209.0 2896.0 4115.0 3099.0 1266.0 329.0 343.0 20.0 231031.0 181394.0 2898.0 4269.0 3056.0 1155.0 342.0 330.0 24.0 233458.0 183681.0
      </populations>
      <populations>
        2964.0 8480.0 0.0 0.0 672.0 0.0 0.0 0.0 0.0 2966.0 5588.0 2124.0 768.0 511.0 161.0 2.0 21.0 0.0 2976.0 4702.0 2781.0 997.0 422.0 250.0 4.0 760.0 3.0 2968.0 4372.0 2953.0 1155.0 372.0 300.0 8.0 1742.0 17.0 2975.0 4250.0 3105.0 1125.0 353.0 319.0 8.0 3316.0 36.0 2974.0 4194.0 3056.0 1230.0 348.0 324.0 9.0 4952.0 73.0 2979.0 4127.0 3173.0 1180.0 337.0 335.0 13.0 6891.0 135.0 2976.0 4386.0 2887.0 1207.0 368.0 304.0 13.0 9398.0 204.0 2982.0 4133.0 3080.0 1267.0 334.0 338.0 15.0 11849.0 297.0 2980.0 4217.0 3073.0 1190.0 353.0 319.0 11.0 14277.0 432.0 2984.0 4298.0 2995.0 1187.0 353.0 319.0 11.0 16174.0 565.0 2984.0 4319.0 2975.0 1186.0 367.0 305.0 12.0 18169.0 719.0 2980.0 4308.0 3001.0 1171.0 369.0 303.0 10.0 20149.0 901.0 2981.0 4364.0 2959.0 1157.0 370.0 302.0 11.0 22190.0 1085.0 2980.0 4164.0 3125.0 1191.0 348.0 324.0 9.0 23977.0 1314.0 2974.0 4156.0 3135.0 1189.0 348.0 324.0 11.0 25768.0 1530.0 2970.0 4133.0 3090.0 1257.0 342.0 330.0 9.0 27464.0 1792.0 2964.0 4138.0 3146.0 1196.0 338.0 334.0 10.0 28975.0 2051.0 2959.0 4154.0 3109.0 1217.0 342.0 330.0 14.0 31258.0 2308.0 2956.0 4239.0 3085.0 1156.0 347.0 325.0 17.0 34304.0 2608.0 2957.0 4185.0 3059.0 1236.0 349.0 323.0 15.0 37274.0 2950.0 2951.0 4107.0 3121.0 1252.0 329.0 343.0 16.0 40129.0 3311.0 2942.0 4077.0 3170.0 1233.0 321.0 351.0 17.0 42882.0 3727.0 2944.0 4100.0 3109.0 1271.0 339.0 333.0 17.0 45827.0 4160.0 2946.0 4260.0 3025.0 1195.0 348.0 324.0 17.0 48852.0 4643.0 2943.0 4217.0 3067.0 1196.0 349.0 323.0 14.0 51781.0 5156.0 2938.0 4343.0 3008.0 1129.0 371.0 301.0 16.0 54286.0 5674.0 2933.0 4278.0 3004.0 1198.0 363.0 309.0 18.0 57034.0 6244.0 2928.0 4297.0 2997.0 1186.0 352.0 320.0 15.0 59640.0 6812.0 2923.0 4245.0 3041.0 1194.0 349.0 323.0 14.0 61777.0 7386.0 2926.0 4245.0 3057.0 1178.0 344.0 328.0 15.0 64364.0 7975.0 2932.0 4176.0 3113.0 1191.0 336.0 336.0 17.0 66953.0 8592.0 2926.0 4292.0 3036.0 1152.0 362.0 310.0 18.0 69603.0 9260.0 2932.0 4275.0 3056.0 1149.0 357.0 315.0 18.0 72553.0 9960.0 2926.0 4206.0 3128.0 1146.0 356.0 316.0 20.0 75483.0 10640.0 2930.0 4250.0 3072.0 1158.0 353.0 319.0 18.0 78530.0 11381.0 2938.0 4325.0 2964.0 1191.0 357.0 315.0 13.0 80947.0 12164.0 2926.0 4172.0 3096.0 1212.0 345.0 327.0 14.0 82707.0 12942.0 2927.0 4359.0 3018.0 1103.0 364.0 308.0 11.0 84278.0 13809.0 2928.0 4220.0 3043.0 1217.0 341.0 331.0 12.0 85887.0 14652.0 2925.0 4279.0 2970.0 1231.0 354.0 318.0 11.0 87375.0 15450.0 2924.0 4272.0 2961.0 1247.0 362.0 310.0 8.0 88383.0 16305.0 2922.0 4553.0 2818.0 1109.0 393.0 279.0 10.0 89414.0 17151.0 2927.0 4687.0 2714.0 1079.0 409.0 263.0 13.0 90743.0 18024.0 2924.0 4420.0 2911.0 1149.0 375.0 297.0 13.0 92345.0 18931.0 2928.0 4212.0 3060.0 1208.0 358.0 314.0 11.0 93853.0 19832.0 2933.0 4346.0 2988.0 1146.0 361.0 311.0 12.0 95262.0 20787.0 2930.0 4414.0 2889.0 1177.0 375.0 297.0 12.0 96469.0 21730.0 2926.0 4463.0 2924.0 1093.0 391.0 281.0 15.0 97952.0 22666.0 2927.0 4377.0 2944.0 1159.0 356.0 316.0 17.0 100147.0 23608.0 2923.0 4176.0 3097.0 1207.0 349.0 323.0 14.0 101860.0 24580.0 2920.0 4242.0 3079.0 1159.0 353.0 319.0 9.0 102958.0 25547.0 2915.0 4242.0 3029.0 1209.0 350.0 322.0 11.0 103947.0 26524.0 2911.0 4239.0 3046.0 1195.0 354.0 318.0 12.0 105261.0 27523.0 2907.0 4216.0 3081.0 1183.0 362.0 310.0 12.0 106758.0 28516.0 2905.0 4223.0 3050.0 1207.0 362.0 310.0 11.0 108138.0 29598.0 2910.0 4312.0 2971.0 1197.0 364.0 308.0 11.0 109223.0 30678.0 2918.0 4255.0 3059.0 1166.0 349.0 323.0 11.0 110205.0 31756.0 2914.0 4191.0 3033.0 1256.0 342.0 330.0 11.0 111218.0 32800.0 2907.0 4268.0 3064.0 1148.0 359.0 313.0 12.0 112241.0 33920.0 2908.0 4304.0 2998.0 1178.0 362.0 310.0 17.0 114186.0 35069.0 2913.0 4240.0 3060.0 1180.0 352.0 320.0 21.0 116901.0 36147.0 2916.0 4462.0 2924.0 1094.0 374.0 298.0 21.0 119991.0 37281.0 2917.0 4408.0 2953.0 1119.0 376.0 296.0 23.0 122969.0 38432.0 2918.0 4476.0 2882.0 1122.0 381.0 291.0 23.0 126660.0 39610.0 2917.0 4260.0 3035.0 1185.0 362.0 310.0 20.0 129761.0 40879.0 2922.0 4377.0 2924.0 1179.0 365.0 307.0 16.0 132003.0 42139.0 2918.0 4177.0 3128.0 1175.0 351.0 321.0 20.0 134467.0 43428.0 2919.0 4200.0 3057.0 1223.0 358.0 314.0 23.0 137247.0 44675.0 2924.0 4410.0 2920.0 1150.0 362.0 310.0 18.0 140058.0 46059.0 2926.0 4233.0 3038.0 1209.0 353.0 319.0 18.0 142535.0 47370.0 2929.0 4276.0 3061.0 1143.0 350.0 322.0 15.0 144491.0 48691.0 2927.0 4242.0 3018.0 1220.0 343.0 329.0 9.0 145856.0 50065.0 2919.0 4165.0 3107.0 1208.0 345.0 327.0 12.0 146698.0 51498.0 2919.0 4265.0 3005.0 1210.0 357.0 315.0 12.0 147814.0 52944.0 2912.0 4340.0 2991.0 1149.0 356.0 316.0 11.0 148830.0 54354.0 2913.0 4229.0 3089.0 1162.0 351.0 321.0 7.0 149035.0 55905.0 2910.0 4426.0 2885.0 1169.0 381.0 291.0 7.0 149005.0 57347.0 2912.0 4330.0 3012.0 1138.0 375.0 297.0 7.0 149066.0 58785.0 2905.0 4205.0 3107.0 1168.0 357.0 315.0 6.0 149016.0 60178.0 2898.0 4241.0 3035.0 1204.0 353.0 319.0 9.0 149282.0 61595.0 2903.0 4267.0 3052.0 1161.0 357.0 315.0 9.0 149744.0 63066.0 2896.0 4132.0 3106.0 1242.0 331.0 341.0 10.0 150105.0 64518.0 2894.0 4095.0 3127.0 1258.0 334.0 338.0 12.0 151074.0 65970.0 2899.0 4189.0 3100.0 1191.0 335.0 337.0 10.0 151918.0 67398.0 2901.0 4259.0 3104.0 1117.0 355.0 317.0 10.0 152610.0 68798.0 2897.0 4440.0 2909.0 1131.0 374.0 298.0 11.0 153197.0 70302.0 2900.0 4391.0 2967.0 1122.0 364.0 308.0 13.0 153947.0 71807.0 2894.0 4371.0 2978.0 1131.0 373.0 299.0 11.0 154828.0 73326.0 2893.0 4364.0 2958.0 1158.0 363.0 309.0 13.0 156029.0 74801.0 2892.0 4232.0 3040.0 1208.0 357.0 315.0 14.0 157206.0 76343.0 2884.0 4164.0 3112.0 1204.0 354.0 318.0 16.0 159018.0 77849.0 2884.0 4220.0 3091.0 1169.0 356.0 316.0 15.0 160382.0 79346.0 2876.0 4153.0 3143.0 1184.0 351.0 321.0 16.0 161966.0 80942.0 2875.0 4244.0 3057.0 1179.0 354.0 318.0 12.0 163241.0 82527.0 2872.0 4316.0 2967.0 1197.0 355.0 317.0 13.0 164134.0 84159.0 2870.0 4326.0 3009.0 1145.0 363.0 309.0 10.0 164690.0 85724.0 2866.0 4221.0 3052.0 1207.0 354.0 318.0 11.0 164954.0 87303.0 2862.0 4276.0 3010.0 1194.0 356.0 316.0 8.0 165000.0 88882.0 2858.0 4328.0 3061.0 1091.0 373.0 299.0 13.0 165446.0 90434.0 2851.0 4286.0 3016.0 1178.0 364.0 308.0 13.0 166427.0 92060.0 2847.0 4355.0 3002.0 1123.0 365.0 307.0 14.0 167406.0 93703.0 2854.0 4290.0 3058.0 1132.0 363.0 309.0 16.0 168685.0 95316.0 2849.0 4291.0 3028.0 1161.0 363.0 309.0 16.0 170292.0 96950.0 2849.0 4396.0 2960.0 1124.0 371.0 301.0 14.0 171751.0 98579.0 2845.0 4389.0 2967.0 1124.0 371.0 301.0 15.0 172809.0 100249.0 2849.0 4313.0 2987.0 1180.0 360.0 312.0 13.0 173763.0 101923.0 2842.0 4126.0 3140.0 1214.0 340.0 332.0 15.0 174511.0 103623.0 2835.0 4182.0 3058.0 1240.0 355.0 317.0 15.0 175924.0 105271.0 2845.0 4351.0 2921.0 1208.0 363.0 309.0 13.0 177056.0 106947.0 2845.0 4395.0 2961.0 1124.0 376.0 296.0 14.0 178034.0 108587.0 2840.0 4319.0 2985.0 1176.0 367.0 305.0 16.0 179143.0 110297.0 2840.0 4403.0 2933.0 1144.0 376.0 296.0 14.0 180350.0 111978.0 2824.0 4429.0 2957.0 1094.0 368.0 304.0 11.0 181193.0 113731.0 2824.0 4461.0 2859.0 1160.0 379.0 293.0 14.0 182038.0 115470.0 2826.0 4451.0 2924.0 1105.0 379.0 293.0 17.0 183491.0 117215.0 2826.0 4283.0 3025.0 1172.0 359.0 313.0 23.0 185679.0 119051.0 2822.0 4288.0 3093.0 1099.0 368.0 304.0 27.0 188919.0 120816.0 2811.0 4455.0 2900.0 1125.0 376.0 296.0 23.0 192140.0 122611.0 2808.0 4303.0 2986.0 1191.0 367.0 305.0 22.0 194643.0 124462.0 2805.0 4416.0 2923.0 1141.0 372.0 300.0 16.0 196212.0 126366.0 2807.0 4339.0 2948.0 1193.0 368.0 304.0 17.0 197468.0 128297.0 2808.0 4426.0 2912.0 1142.0 367.0 305.0 19.0 199235.0 130132.0 2810.0 4193.0 3118.0 1169.0 354.0 318.0 22.0 201306.0 132087.0 2808.0 4265.0 3077.0 1138.0 356.0 316.0 24.0 203986.0 134052.0 2810.0 4241.0 3029.0 1210.0 346.0 326.0 21.0 206487.0 135997.0 2809.0 4210.0 3087.0 1183.0 347.0 325.0 18.0 208539.0 138000.0 2803.0 4064.0 3207.0 1209.0 335.0 337.0 18.0 209948.0 140046.0 2800.0 4137.0 3102.0 1241.0 342.0 330.0 16.0 211374.0 142135.0 2805.0 4091.0 3218.0 1171.0 351.0 321.0 18.0 212841.0 144168.0 2813.0 4294.0 3003.0 1183.0 354.0 318.0 14.0 214247.0 146133.0 2814.0 4245.0 3091.0 1144.0 361.0 311.0 14.0 214798.0 148286.0 2815.0 4227.0 3106.0 1147.0 351.0 321.0 11.0 215356.0 150420.0 2813.0 4270.0 2996.0 1214.0 352.0 320.0 12.0 215513.0 152459.0 2814.0 4346.0 2938.0 1196.0 364.0 308.0 13.0 215785.0 154514.0 2811.0 4459.0 2888.0 1133.0 385.0 287.0 12.0 215917.0 156562.0 2810.0 4492.0 2888.0 1100.0 389.0 283.0 11.0 216101.0 158582.0 2812.0 4393.0 2960.0 1127.0 381.0 291.0 7.0 216038.0 160638.0 2817.0 4373.0 2941.0 1166.0 375.0 297.0 8.0 215441.0 162685.0 2822.0 4342.0 2954.0 1184.0 364.0 308.0 8.0 214864.0 164734.0 2816.0 4236.0 3016.0 1228.0 360.0 312.0 7.0 214338.0 166747.0 2824.0 4256.0 3021.0 1203.0 363.0 309.0 11.0 214045.0 168739.0 2825.0 4288.0 2995.0 1197.0 359.0 313.0 13.0 214209.0 170818.0 2824.0 4209.0 3078.0 1193.0 348.0 324.0 12.0 214708.0 172824.0 2822.0 4401.0 2926.0 1153.0 362.0 310.0 15.0 215477.0 174936.0
      </populations>
      <populations>
        2964.0 8480.0 0.0 0.0 672.0 0.0 0.0 0.0 0.0 2965.0 5402.0 2218.0 860.0 491.0 181.0 3.0 263.0 0.0 2962.0 4783.0 2601.0 1096.0 418.0 254.0 2.0 825.0 3.0 2968.0 4669.0 2735.0 1076.0 408.0 264.0 6.0 1573.0 13.0 2972.0 4475.0 2907.0 1098.0 378.0 294.0 8.0 2933.0 34.0 2970.0 4256.0 3081.0 1143.0 365.0 307.0 9.0 4683.0 60.0 2966.0 4171.0 3044.0 1265.0 346.0 326.0 8.0 6343.0 111.0 2958.0 4419.0 2946.0 1115.0 370.0 302.0 11.0 8069.0 181.0 2954.0 4392.0 2997.0 1091.0 368.0 304.0 10.0 10127.0 278.0 2952.0 4233.0 3058.0 1189.0 346.0 326.0 10.0 12143.0 367.0 2955.0 4243.0 3063.0 1174.0 357.0 315.0 11.0 14621.0 500.0 2952.0 4371.0 2963.0 1146.0 374.0 298.0 13.0 16994.0 658.0 2957.0 4289.0 3044.0 1147.0 365.0 307.0 16.0 19825.0 838.0 2956.0 4367.0 2953.0 1160.0 365.0 307.0 18.0 23096.0 1054.0 2952.0 4227.0 3107.0 1146.0 353.0 319.0 19.0 26356.0 1294.0 2958.0 4397.0 2920.0 1163.0 367.0 305.0 15.0 29447.0 1564.0 2960.0 4240.0 3061.0 1179.0 363.0 309.0 12.0 31884.0 1830.0 2961.0 4214.0 3097.0 1169.0 348.0 324.0 14.0 34078.0 2111.0 2955.0 4171.0 3106.0 1203.0 346.0 326.0 17.0 36827.0 2435.0 2955.0 4212.0 3080.0 1188.0 360.0 312.0 19.0 40115.0 2786.0 2957.0 4258.0 3034.0 1188.0 354.0 318.0 26.0 44169.0 3186.0 2955.0 4317.0 2999.0 1164.0 364.0 308.0 23.0 48458.0 3648.0 2959.0 4242.0 3059.0 1179.0 360.0 312.0 22.0 52953.0 4145.0 2957.0 4291.0 3016.0 1173.0 372.0 300.0 18.0 56223.0 4688.0 2962.0 4299.0 3019.0 1162.0 370.0 302.0 16.0 58676.0 5234.0 2957.0 4389.0 2954.0 1137.0 362.0 310.0 17.0 61225.0 5803.0 2961.0 4274.0 2997.0 1209.0 355.0 317.0 16.0 63951.0 6382.0 2960.0 4346.0 2940.0 1194.0 361.0 311.0 18.0 66838.0 7003.0 2961.0 4244.0 3056.0 1180.0 350.0 322.0 13.0 69024.0 7700.0 2967.0 4298.0 3056.0 1126.0 364.0 308.0 13.0 70945.0 8404.0 2965.0 4262.0 3041.0 1177.0 356.0 316.0 12.0 72810.0 9095.0 2965.0 4247.0 3038.0 1195.0 355.0 317.0 16.0 75083.0 9769.0 2956.0 4288.0 2998.0 1194.0 357.0 315.0 16.0 77591.0 10514.0 2958.0 4214.0 3047.0 1219.0 357.0 315.0 12.0 79623.0 11283.0 2952.0 4309.0 3053.0 1118.0 357.0 315.0 12.0 81408.0 11988.0 2946.0 4216.0 3051.0 1213.0 360.0 312.0 13.0 83041.0 12764.0 2944.0 4173.0 3117.0 1190.0 332.0 340.0 13.0 85167.0 13503.0 2936.0 4229.0 3068.0 1183.0 349.0 323.0 10.0 86627.0 14380.0 2932.0 4252.0 3017.0 1211.0 348.0 324.0 9.0 87651.0 15199.0 2927.0 4184.0 3099.0 1197.0 351.0 321.0 8.0 88551.0 16068.0 2919.0 4045.0 3127.0 1308.0 327.0 345.0 9.0 89325.0 16953.0 2920.0 4159.0 3141.0 1180.0 341.0 331.0 6.0 89646.0 17801.0 2927.0 4317.0 3016.0 1147.0 363.0 309.0 7.0 90025.0 18636.0 2928.0 4271.0 3000.0 1209.0 362.0 310.0 9.0 90761.0 19554.0 2930.0 4350.0 3036.0 1094.0 368.0 304.0 8.0 91610.0 20476.0 2926.0 4269.0 3026.0 1185.0 363.0 309.0 9.0 92330.0 21383.0 2921.0 4324.0 2958.0 1198.0 373.0 299.0 8.0 93078.0 22271.0 2920.0 4323.0 2981.0 1176.0 357.0 315.0 13.0 94526.0 23176.0 2914.0 4275.0 2993.0 1212.0 366.0 306.0 12.0 95935.0 24088.0 2915.0 4307.0 2987.0 1186.0 361.0 311.0 13.0 97297.0 25019.0 2921.0 4184.0 3088.0 1208.0 350.0 322.0 18.0 99344.0 25970.0 2916.0 4329.0 2945.0 1206.0 371.0 301.0 15.0 101722.0 26982.0 2921.0 4276.0 3049.0 1155.0 360.0 312.0 17.0 103685.0 27925.0 2917.0 4300.0 2993.0 1187.0 362.0 310.0 17.0 106450.0 28896.0 2920.0 4255.0 3024.0 1201.0 358.0 314.0 13.0 108531.0 29893.0 2919.0 4175.0 3084.0 1221.0 341.0 331.0 17.0 110489.0 30906.0 2916.0 4280.0 3122.0 1078.0 348.0 324.0 17.0 112633.0 32007.0 2919.0 4193.0 3048.0 1239.0 349.0 323.0 20.0 115237.0 33124.0 2923.0 4297.0 3050.0 1133.0 351.0 321.0 19.0 118262.0 34255.0 2919.0 4236.0 3032.0 1212.0 355.0 317.0 21.0 121039.0 35465.0 2916.0 4268.0 2994.0 1218.0 352.0 320.0 18.0 123925.0 36625.0 2912.0 4253.0 3083.0 1144.0 369.0 303.0 18.0 126350.0 37834.0 2911.0 4202.0 3074.0 1204.0 350.0 322.0 15.0 128985.0 39030.0 2907.0 4197.0 3119.0 1164.0 344.0 328.0 17.0 131066.0 40241.0 2910.0 4279.0 3009.0 1192.0 365.0 307.0 18.0 132957.0 41603.0 2910.0 4269.0 3053.0 1158.0 363.0 309.0 18.0 135374.0 42913.0 2914.0 4183.0 3123.0 1174.0 336.0 336.0 18.0 138195.0 44263.0 2924.0 4219.0 3046.0 1215.0 343.0 329.0 18.0 140347.0 45571.0 2908.0 4229.0 3071.0 1180.0 359.0 313.0 18.0 142501.0 46939.0 2902.0 4304.0 2958.0 1218.0 357.0 315.0 16.0 144566.0 48329.0 2888.0 4172.0 3078.0 1230.0 352.0 320.0 13.0 146154.0 49725.0 2882.0 4362.0 2942.0 1176.0 357.0 315.0 13.0 147122.0 51161.0 2880.0 4160.0 3122.0 1198.0 346.0 326.0 10.0 147952.0 52648.0 2878.0 4126.0 3091.0 1263.0 345.0 327.0 11.0 148461.0 54095.0 2880.0 4325.0 3003.0 1152.0 358.0 314.0 11.0 149211.0 55522.0 2883.0 4261.0 3038.0 1181.0 354.0 318.0 13.0 150266.0 56946.0 2882.0 4278.0 3068.0 1134.0 359.0 313.0 14.0 151740.0 58406.0 2883.0 4440.0 2922.0 1118.0 381.0 291.0 14.0 152932.0 59794.0 2878.0 4474.0 2866.0 1140.0 376.0 296.0 12.0 154022.0 61235.0 2882.0 4106.0 3183.0 1191.0 342.0 330.0 13.0 155063.0 62686.0 2877.0 4172.0 3095.0 1213.0 341.0 331.0 13.0 156140.0 64272.0 2869.0 3978.0 3273.0 1229.0 329.0 343.0 15.0 157807.0 65706.0 2881.0 4146.0 3143.0 1191.0 339.0 333.0 14.0 159715.0 67216.0 2878.0 4098.0 3143.0 1239.0 330.0 342.0 15.0 160955.0 68791.0 2882.0 4209.0 3103.0 1168.0 346.0 326.0 12.0 162198.0 70311.0 2876.0 4260.0 3062.0 1158.0 349.0 323.0 13.0 162802.0 71880.0 2875.0 4292.0 3003.0 1185.0 362.0 310.0 15.0 163974.0 73470.0 2872.0 4263.0 2997.0 1220.0 352.0 320.0 18.0 165569.0 75034.0 2869.0 4351.0 2968.0 1161.0 358.0 314.0 16.0 167401.0 76718.0 2873.0 4278.0 3049.0 1153.0 364.0 308.0 16.0 168866.0 78342.0 2868.0 4308.0 2978.0 1194.0 368.0 304.0 14.0 170200.0 79935.0 2866.0 4201.0 3128.0 1151.0 351.0 321.0 13.0 171296.0 81559.0 2861.0 4319.0 3000.0 1161.0 356.0 316.0 13.0 172147.0 83180.0 2857.0 4071.0 3156.0 1253.0 321.0 351.0 16.0 173168.0 84783.0 2859.0 4147.0 3119.0 1214.0 336.0 336.0 14.0 174689.0 86423.0 2861.0 4148.0 3142.0 1190.0 347.0 325.0 13.0 175537.0 88084.0 2859.0 4216.0 3065.0 1199.0 347.0 325.0 13.0 176410.0 89771.0 2869.0 4188.0 3055.0 1237.0 348.0 324.0 12.0 177341.0 91441.0 2864.0 4235.0 3066.0 1179.0 355.0 317.0 12.0 177937.0 93120.0 2864.0 4252.0 3066.0 1162.0 360.0 312.0 15.0 178862.0 94853.0 2872.0 4528.0 2843.0 1109.0 378.0 294.0 13.0 179884.0 96599.0 2873.0 4318.0 3011.0 1151.0 360.0 312.0 12.0 180811.0 98357.0 2877.0 4287.0 3011.0 1182.0 375.0 297.0 13.0 181561.0 100077.0 2887.0 4418.0 2937.0 1125.0 376.0 296.0 13.0 182413.0 101859.0 2899.0 4273.0 2995.0 1212.0 366.0 306.0 16.0 183649.0 103575.0 2905.0 4365.0 2946.0 1169.0 368.0 304.0 13.0 184936.0 105294.0 2907.0 4369.0 2934.0 1177.0 357.0 315.0 13.0 186204.0 107087.0 2909.0 4330.0 2980.0 1170.0 356.0 316.0 14.0 187229.0 108872.0 2917.0 4264.0 3091.0 1125.0 356.0 316.0 15.0 188333.0 110756.0 2908.0 4274.0 3015.0 1191.0 355.0 317.0 13.0 189256.0 112531.0 2910.0 4306.0 2969.0 1205.0 359.0 313.0 15.0 190045.0 114380.0 2905.0 4252.0 3059.0 1169.0 358.0 314.0 12.0 191265.0 116199.0 2903.0 4183.0 3122.0 1175.0 341.0 331.0 18.0 192627.0 118020.0 2897.0 4316.0 2997.0 1167.0 360.0 312.0 16.0 193780.0 119908.0 2905.0 4327.0 2999.0 1154.0 357.0 315.0 17.0 195321.0 121805.0 2908.0 4224.0 3069.0 1187.0 340.0 332.0 16.0 196898.0 123645.0 2906.0 4162.0 3189.0 1129.0 328.0 344.0 14.0 198066.0 125478.0 2902.0 4052.0 3171.0 1257.0 327.0 345.0 14.0 199179.0 127376.0 2905.0 4233.0 3079.0 1168.0 353.0 319.0 19.0 200898.0 129295.0 2904.0 4286.0 3005.0 1189.0 366.0 306.0 14.0 202184.0 131242.0 2899.0 4290.0 3055.0 1135.0 354.0 318.0 16.0 203357.0 133144.0 2893.0 4128.0 3144.0 1208.0 342.0 330.0 16.0 204524.0 135080.0 2894.0 4271.0 3034.0 1175.0 349.0 323.0 19.0 206066.0 137069.0 2893.0 4198.0 3104.0 1178.0 360.0 312.0 17.0 207677.0 139053.0 2889.0 4241.0 3055.0 1184.0 360.0 312.0 18.0 209265.0 141049.0 2886.0 4248.0 3039.0 1193.0 369.0 303.0 17.0 210903.0 143010.0 2886.0 4340.0 3006.0 1134.0 360.0 312.0 18.0 212135.0 145069.0 2893.0 4362.0 2996.0 1122.0 378.0 294.0 15.0 213120.0 147218.0 2888.0 4354.0 2971.0 1155.0 366.0 306.0 17.0 214176.0 149218.0 2893.0 4429.0 2881.0 1170.0 379.0 293.0 17.0 215511.0 151264.0 2892.0 4119.0 3157.0 1204.0 346.0 326.0 22.0 217344.0 153306.0 2893.0 4198.0 3125.0 1157.0 352.0 320.0 21.0 219565.0 155384.0 2888.0 4386.0 2932.0 1162.0 372.0 300.0 20.0 221679.0 157471.0 2889.0 4351.0 2951.0 1178.0 366.0 306.0 19.0 223597.0 159614.0 2896.0 4316.0 2946.0 1218.0 363.0 309.0 15.0 224993.0 161813.0 2904.0 4358.0 2995.0 1127.0 382.0 290.0 14.0 225930.0 163979.0 2903.0 4456.0 2853.0 1171.0 379.0 293.0 12.0 226462.0 166154.0 2909.0 4387.0 2925.0 1168.0 364.0 308.0 14.0 226810.0 168378.0 2909.0 4132.0 3199.0 1149.0 339.0 333.0 15.0 227588.0 170499.0 2911.0 4371.0 2941.0 1168.0 361.0 311.0 13.0 228401.0 172603.0 2917.0 4302.0 3064.0 1114.0 367.0 305.0 17.0 229353.0 174783.0 2915.0 4401.0 2947.0 1132.0 371.0 301.0 16.0 230377.0 176993.0 2916.0 4382.0 2952.0 1146.0 376.0 296.0 14.0 231057.0 179250.0 2918.0 4302.0 3045.0 1133.0 364.0 308.0 14.0 231712.0 181441.0 2910.0 4329.0 3030.0 1121.0 356.0 316.0 15.0 232263.0 183751.0
      </populations>
      <reactionCounts>
        
      </reactionCounts>
      <reactionCounts>
        
      </reactionCounts>
      <reactionCounts>
        
      </reactionCounts>
      <reactionCounts>
        
      </reactionCounts>
      <reactionCounts>
        
      </reactionCounts>
      <reactionCounts>
        
      </reactionCounts>
      <reactionCounts>
        
      </reactionCounts>
      <reactionCounts>
        
      </reactionCounts>
      <reactionCounts>
        
      </reactionCounts>
      <reactionCounts>
        
      </reactionCounts>
    </timeSeriesFrames>
  </listOfOutput>
  <random seed="321460472">
    <stateMT19937>
      3396519016 4043471384 714972347 1619516285 1640427923 3138685844 577629882 3388060158 1663224042 217777318 162421193 3444383832 4092666913 2779939367 600260351 1976819795 791483504 3565176319 448782817 1634985413 835306070 881594215 3227949893 1510546569 3482967100 3478873638 3785234284 562587453 2237605895 101902372 990364680 661445467 666259329 3244434380 974259463 2674668376 2394923869 2221983357 2648976268 4193323755 3038273835 1496721743 3603104280 2525388623 1285872766 1515188096 4127839916 3176348939 1853000095 1275124946 2551546251 459447522 3808429734 2510461749 4184252004 1989174433 1713160555 229298135 1747427024 3833769297 1603605849 184628673 4152269977 1885522025 2113177408 26170359 3008505644 3469170149 3198708288 3198075403 771088226 724267830 2251553991 1662630328 4232476988 3297889237 1164942070 116212329 457874371 2406666898 2338575586 1750931287 277959460 2111427047 3473340196 1961562132 2534276689 1008761642 2684840860 1438212246 969208378 3643102953 1500051775 4212114141 4095863028 3996347159 2330126800 1927125902 2842934286 3982276898 1721360474 16557759 2466328082 1064275851 4152725719 3522679902 399949191 2126480037 1495926357 1015590286 3187318108 2203822569 1532042398 1405212257 2066199076 3708876882 2807651488 2397143999 1005546411 2920932350 2343501583 1407843796 2034942190 4233803113 2499517220 1863758351 1548568508 3859647341 552223262 4142002257 1390900889 2552505595 1555601100 3685614311 522876562 318633383 1889838945 156369822 3675394381 1248430827 4054738364 3006893644 1323830485 1125063318 4124884168 313736040 4050314607 1125891565 3819747333 3352701885 102243558 4243575053 169558197 2540299679 2863552038 834519557 3197131061 3994761094 3479793555 2879514976 677927130 43833329 2842511855 165278990 1283754631 3732203029 3143479926 2552812154 1064811500 2142658971 433672738 3066243996 2809719029 126680153 2463784702 93580216 2003026701 3392278510 267845622 3829737797 900370879 2789857936 2525633158 1994984392 1946178374 3237853121 1793476364 188484552 3601614556 739337919 469227730 1702896536 2305414277 789146406 3682861209 4189690314 1687771946 1842476964 1008417891 2245185982 3183981923 3079844249 1775458933 2513565693 568833054 2339226129 2392035087 3329143726 2096358488 3202583951 630615823 840457652 3444252849 775672889 1375771809 3486499875 635775763 3273358359 2958659806 2616107579 2802260842 273306807 994814657 3504894438 1379345315 344871739 1841316940 4173036652 420948576 381690606 3263804632 2339164253 32735901 3506623949 2040625956 3183400113 702132482 3834562670 2604071243 682226429 954746491 1535358326 1126673960 1313939611 809812332 1689012672 899574086 3974390542 1595171033 2747667137 355220050 27455811 2131583459 3717684909 343607499 1129022653 763613908 1954344777 364679057 25246951 1554482153 2661534078 1975304906 4135255839 3111294240 636363823 460924224 1267661505 1369931039 2892986005 783375090 2924610979 1541350934 3718577330 3155369303 2612075897 1537719192 1105747414 773265196 363422199 1385811067 2648575516 432065170 3276052464 1496827150 1852286771 3343724697 2507195982 3154811877 244824535 633730879 442386704 3924066048 751369339 88755439 4073914490 844078303 52611875 2451706855 4135455271 1001733781 2785557831 1012241017 3709878416 4143118854 2126381408 3732176100 983487031 2328347038 3493303043 4228716147 1896583509 2931627958 4098859284 2532791792 1231233554 4237712285 1746167732 1535887880 2419902505 4138678417 697370262 2050469242 4219422543 2821701291 924944822 3836638228 2528197539 1295377483 1705173547 1542952421 2819647353 1948667573 2130894212 1518176941 3348631823 1059373731 1650455791 2938236212 1494153577 280347956 1450331702 3433676182 278478371 2433644081 940757191 1490708887 2378712195 164185128 1162396343 1560542556 103540999 662705906 3350375496 2178771946 3811071115 1530451046 2265311593 802575582 1135243458 3714824842 1214006748 2023137675 599834142 3294092345 1050389407 4198978335 3227180497 184101910 1772422792 223830047 2562531954 1870386034 2148638267 1036176217 1329085228 4054048099 3950878059 2330929333 1472389420 3183831689 1314504647 2740304708 2591590718 1258129577 379027291 776596660 1215701388 1137649283 3721189517 2634468085 4100935874 516939516 119687478 2703470298 1051381745 2458815440 3088543677 275749946 487755624 2954647070 2239311296 216614732 1683770486 2099803016 1710934106 4028505625 3507390629 3117120222 3809165123 666322143 4142957884 1365915858 1458987352 2900892152 404450293 418925139 1226461943 2907876572 4019926908 1950250151 2297870475 795090614 3037659605 2124992328 4241025769 864679694 1479946258 3542372726 845935372 3906907361 2393156560 2155948397 2856848709 1324089045 2624884701 650633695 3090092340 3919314770 463729707 3362615079 3861161472 4272520113 977101841 1137584702 1076566025 2934282835 3556036269 2104862445 4154868798 2696595194 3592101413 3307911087 3267919956 4032331493 1266986816 1401593521 3181575849 185060214 1866397650 1877539776 140953830 2214766531 2569698874 575400237 1995227709 1975178500 3707321824 4226131826 1493061599 2067172873 561783244 3920910155 2892805682 3974988204 53722989 2409182232 3373675889 3400532509 1795591352 373736529 3588023501 2515689076 3619792443 3230996614 808325908 1144722967 183633892 218450981 4280599878 157408163 1382969929 218651041 1418409436 1391234104 2984503409 2070973124 4224394003 1221205814 1350777916 4189294834 2585334782 171666166 240490150 3507407360 2747050754 1578587780 372917364 2904070129 1896621898 4235649321 3246962446 1485277193 556269103 3335087803 2435317801 1444399753 535491987 821645051 3099301342 2529071433 460565768 1844641455 395329829 670090850 124858689 3533716396 220477082 760541111 790435677 1071049686 1871940597 2811993801 1003487414 4179652176 991463563 165364087 2387763864 4265404824 3456618160 550085825 1064793182 1290268788 441862738 2122580683 3748646431 3688766339 2770801199 2864546808 2517264178 1643946080 2756320467 918596975 1699711916 1070071413 1770643976 2654905135 150748578 2834264881 3692716617 1343570714 3638654845 2759232843 3953709179 1538644842 904551483 1177650901 1925229790 875516152 875032902 52364186 3776543260 3771219978 4060336203 1314492379 1151784233 1938339940 2553468384 723995646 2353191477 1099110588 3484634543 666150530 820111820 1033530520 624567081 3430928374 4250682203 2357799761 1059889326 2251222320 253178563 3234807966 4055827954 53706811 621912244 1242667737 3495441381 971209581 1180531899 2588575039 3137592395 2668740640 2076544085 3367179779 2960490762 1794886194 3866495949 1084597611 131035960 419065308 2173684929 562707636 2553784956 4090476013 1902000458 2614624185 1133003189 2927367971 3765011982 2807420254 293163954 1653851170 3082283492 273
    </stateMT19937>
    <stateMT19937>
      211326776 1639525860 3895964973 3665636715 3615836205 4101299037 1609789472 3984747474 1052618999 1466151159 3592667284 938677325 295383882 1063285996 3699869082 574855078 2181909340 3567300085 2988366581 1279921332 2018050668 1650148583 3737207604 1218643979 660954131 4211462301 585013432 2915716295 126691156 961393559 4287101454 640222935 431348582 2067222388 2569346416 990631418 1736668191 268300094 3775433548 2977817272 2960855426 2827808760 2258527279 2941181660 2315051868 2346754020 126607363 623479436 1358643853 2353691082 11207596 2341194606 1319515968 1252165070 1456883935 1999423694 2710424091 757455196 3422154077 4156434542 1106824648 1267099163 552212561 4006402923 3261743169 2553505799 3543243655 3772079249 4061857929 2840143287 2068297642 1310778896 2144169286 3003978694 3532475170 1108134831 3978710919 3998209510 39321359 3809424310 2216663213 4086715769 4083941099 1747614640 2025198610 2494744471 4073591737 100191929 1427241044 4117807385 3938164045 2069878076 2350902193 3087288603 2094292378 612877481 1772909375 4287571227 719700834 1657197443 3841944175 2779597796 616450569 155651789 530850839 2616538853 2223486458 446624430 2802928116 2468408091 285556948 3314013050 1576575551 1037527874 3128428044 695103672 2957553539 1881904906 24583500 2993764891 4239052117 935667174 2815332104 1674322143 3709442641 2858001521 839617304 880199394 2162642869 1849719252 2420290938 2779227484 2656331467 3697450886 2219434360 1781689114 3407676603 4251802645 2514191052 2740363220 4216260237 2105610041 46615727 1517653938 185748432 2473977161 2024322761 1985776049 1803346559 329143210 4093347199 3330364995 1038692769 3381298933 1503005246 2270479941 1549019894 2411463366 1666646173 1386621123 2805129383 351641439 2743929306 990374092 727221713 3376157528 553609870 3851942467 3483384723 3108989023 2626051986 1035915767 2901389697 913894143 3021527716 2173933360 2327933666 3863046054 3857446436 318147873 3807634055 1325958059 3386366445 825433596 4211057128 577077174 3796936135 175619569 1339846045 1347860825 3608345534 2016587476 2205969145 2535181840 2301086288 3583546050 3450265276 4021095545 2464630799 2258214965 1475165740 447123532 1727257678 3661302198 3268125343 2131246973 3629947049 1316141707 1755789792 3073242006 3391051798 882213228 3773136627 2340214905 3362290382 4151549443 1659709039 1926449074 1648605825 3209846124 4006562325 2233448211 1534602920 4030803569 1105160284 3635800411 143882372 2655298244 855719270 4020102799 1133627176 770330505 1897114340 1451326613 2847549544 2898202175 3793076845 3069931962 3590976944 163299739 4057410367 1120698230 1696040055 1618651957 523634856 2640849767 3060950540 1576913319 2438314403 1309192750 2800568631 1269821126 367732712 1641858629 1887236650 105082468 3666579126 1111574826 474690409 2760434949 988870998 3318955014 3963250012 2579198339 4036543327 2964291515 3233974144 2570950297 129364092 1286329708 3295608078 2686228556 3510248954 2396407654 43199093 3651221596 2850216323 2833451073 491279943 3262235449 2397369298 1446062449 2467586498 937370981 3030999299 2614930527 2851341902 1771727617 1877923019 2745974149 4240855838 2308977707 727708344 684672724 3076462274 3516387857 57452612 3191585563 3314952280 966200569 2979209128 2013683566 1906543244 3372735594 1321754622 474784713 2890552801 3292446169 4005630574 120678307 1114999166 4199298039 4144852527 2235565882 1858077931 1938343230 2773725058 3353702980 3363665586 4139378372 3194694340 1930953588 4148824946 3361633170 1047982001 271625590 2577568923 808204759 4012228301 1587623713 444736736 1346441481 2691625405 2819675686 2016332272 1463490667 1227558597 1371355359 904904488 1841772255 1676978664 3896062037 1754594087 2988563272 626198019 1376909553 765281579 1413848796 1382376157 280105894 306962627 1184954831 3027611134 1013943051 2924066228 3309982897 1539525029 4065087734 324852931 501537140 1623844180 4051136616 843743042 2166947787 820613074 4119434407 4010315641 3421381808 841460300 4165192189 1620434578 3529178991 1473434099 3004713133 593823326 2547986053 1999785601 2837272782 2425160771 3981213869 2082121702 2010949092 2965480423 3860028210 2543041240 225904869 2031343375 4050759753 2254599070 893881388 44353527 457487648 1141632533 2879502025 535295901 1567349843 132414460 3793718692 552268543 643135101 2313231540 3319001159 4097682666 2863557173 22662249 2026047987 515211914 1842839577 3568901551 534400337 2196825123 2625140979 2940026637 2804894128 3046273998 1251257938 410032711 2567893103 3731230641 787467336 2763794307 2961543474 567901961 3169523698 2222152683 2136627506 3296827009 890886787 1636060697 1949669900 2640614625 3107182142 664492769 563590566 2610969714 3268089143 447208797 49231169 1197494677 2944353315 1160502634 4034639836 2645947727 1612174843 1185536979 3782604133 3399305903 1356019439 550940649 1910990487 3855764539 2936955786 1960128250 951165882 2342702269 2570773355 2332651509 697796640 2149531687 1680790451 448245592 414440413 691985422 3030965861 1960570806 974101455 147478987 2754152556 1233239356 453605758 2474047078 574352569 2470724919 2155927610 3021999502 3459065967 3174777503 2595697494 1970821815 3557494633 2820219134 3110515646 2137497447 2553035801 220555851 2484618231 330327277 2433732906 1219097776 3313479499 1823378943 1424773649 3593477092 1281411017 3269108050 1471193441 3428196732 644301856 3543525252 717600547 3855118727 1359839376 189891818 738986912 2805492833 1185998838 3676109679 1159356952 3800942846 779576885 1015530390 2991921723 827373645 3135855382 1394933467 2414273889 856703789 2462656395 1463937830 1669939815 3935851502 3102543545 3856568336 3538297852 3234236868 645756002 658384447 229449476 1491965364 3273995827 148959635 3209691346 285212729 3933748295 3170409549 3134374883 1033779966 3067751281 3559653819 542286350 701114547 2323624097 2919066857 1275769715 476585651 2115270844 3257180360 637963816 3959018388 3895073932 1677357869 2470636383 793944857 473482950 2706531533 1053561022 872390682 1318732400 2659365502 1654122056 2629639112 1333367852 3862682237 455466656 2241381760 1756061224 3000210164 1422885618 3511917073 1510121543 3793091712 944823808 2287216162 665467441 4002225933 3432113068 4280045442 1366845052 3878265884 2104690559 1046976644 3496716592 1067698470 1089862146 3772883403 1011622526 223510414 1643015243 4182407225 1586875032 3373907720 2216631183 2739251512 3638068477 1715409515 3645489662 3341424383 2670554772 3619466467 337022010 474201653 2060543729 671279769 3031559447 2485208361 3269844849 1592307739 223772326 1617515373 687255395 2650039424 2545298546 2796062341 2351171323 1605050746 3849025447 1844060459 3622973779 2498385444 2034059048 839675689 2137479005 3094166090 1101541472 531
    </stateMT19937>
    <stateMT19937>
      1837897307 1424755077 3810386576 3539411722 4144991629 1622387504 1494227227 3324676700 3652258272 4283516109 4050853841 1527072541 2349073623 182092193 511624812 1561258781 105484695 2021403164 71070241 1953429361 2052263503 796133115 3431871210 802977628 2819656093 3455090140 341432325 1338033238 1751105676 1570300934 3778043853 53914828 3166616074 464115753 2544208670 1913094766 1357394187 1115467280 550440002 3846299233 2188357081 916134308 3041076711 455236669 3464195192 3520352263 2715737130 3473822887 1718785132 479455199 639122576 4158015853 3546837118 263660308 2042021982 1088771598 192014415 1409031197 573253370 2806090053 1456547538 4176243425 1396396237 2868486869 2767477728 307886934 2644385998 2208804200 69305280 847274064 995936432 1461598958 1694037302 344369449 2948233605 926993765 1444314152 3401286155 4234466377 1129584521 1557551046 2784148629 2514170722 1279963692 4025223081 930820849 1850558318 374496053 363099409 2286258175 3282565416 1816435946 736255767 3830379394 931213155 924349394 1904865467 4063713603 2821450812 1489213243 3427606016 1092607912 1638722709 2616787007 3127642431 2003923515 1103090586 1459228388 2235501661 2399105110 2876141681 1023039394 835423661 3618785963 785939768 3170130286 4018780100 3007780568 472480206 2521590720 63029752 1161691621 2549903237 193096143 4065451768 4080263542 4150179902 244784107 2018159275 4063932135 3337192347 3538558984 2072478138 1141870918 1992788778 2313542378 3842737200 134132561 2677231932 2675472301 3269032526 160667536 3905069221 2356625855 2919351160 4283467875 2582450048 3752490108 3630375900 4227355078 324068687 1466390158 2088085414 649039183 3534896436 2136485313 1149233908 2208351491 1687943875 3945849089 1749291852 1339317628 326758891 2839499633 2025916193 2891181278 3523094637 1050222800 3210447094 2104406446 626313777 394252627 2696554600 3952598638 3266470920 1720330047 534815371 1173713449 2783170487 3623183516 712327887 2490944092 4242102189 1520543683 4033611346 918306460 997834397 3041334908 3108402965 1789509045 2200868183 3604504436 2292189023 3223941327 3881418189 1032220547 2950800220 1060019662 4070048101 3211927252 3394291079 1871322779 4166207272 57232818 4207081740 1687617410 4141572416 2308794417 2358023012 3694797760 2101632376 63320172 1835750541 1220515705 1066684500 3696437520 56653044 1588892019 1777951284 81425512 3933598693 364667769 3275108493 3668045200 268720203 2480428476 3253606219 2819304998 277453707 3200170622 3206220949 3253828501 2473791420 3701768665 3688199151 904499145 3004887665 1630494547 2862695144 1811528287 1761566659 4165765037 1487764902 3831844664 3407953993 3635446710 3362364568 2882661730 3815799604 1763713998 3068870077 1983703205 588084539 2925104344 2170959884 2122373094 1545732528 2504388308 1736126508 3639156151 2613014854 3289330814 4207029871 4036299845 117466373 2482959694 1741079988 79710203 3055346510 828076772 2036378781 2620781979 3365741117 1161241907 2607889273 2690865362 1217562483 220700150 2525160535 134766356 217954447 3867791937 895409142 2941847136 1453711038 1413113536 215647879 3946690232 3992745405 3409254667 4058583811 1200355871 439994376 473929872 2736596089 3324159849 2154564822 4257329968 2317496758 3274134842 469195971 199336739 695744414 3410448084 1306135422 4170631897 583867760 3386938399 2028791410 1554580330 2414327344 2487216894 2463369340 2459168059 3399277225 3395904304 380346206 196743619 2354136454 888627055 1054089983 1931523595 1600841759 4141916818 2614192064 3364687854 1401257949 1547218070 2380748402 3095674524 3485856070 2600065731 2662479333 463436480 2256266628 4088157711 1947024349 3812471546 623273514 1072484052 710997249 171668209 50552330 2668970819 1443617849 3192622268 3014255399 1167618584 3738675625 799873632 1159030721 122977674 375375000 3525844709 302312427 3084490296 3076401010 4108482452 3857588423 1042509670 242996929 4074616891 1629010138 1372839790 3886936377 2921331364 4180258536 3280140233 654484373 2634410404 678646041 1343993508 2928926818 3304276224 3934831417 870477992 2752110870 200716534 1092941150 3896777722 487591006 3210567180 442688794 773333173 622976050 372331445 2797827480 2396934713 1271618107 3633823823 2900672380 3186170648 3801645398 2131890759 3160792856 1712093930 3817640174 295580736 243933650 1616037444 1633048354 567879117 1211368774 3117038303 2374977469 1563504408 2110467269 55846524 3846945486 3348107953 337598260 1006827227 2861975135 2449827358 2998956333 3665105861 1219654983 3039199795 2382777507 2135147577 3046106462 4152672861 2003133104 1922451413 2739646942 2960892559 1549453030 2588160157 3184150980 1031633337 208308503 2549106519 2884054664 1490238743 2104812938 3834168971 2031647266 3024511036 1146045763 1309006171 3913377406 2827310141 1088864652 4265692113 4174798428 1161691295 3622364798 3999187908 3361466626 2627454730 4217850314 841278953 852331711 1912531903 3917501593 4148432781 2194913746 2629983782 3293176725 164334218 90064725 1496618050 4292636344 3449310748 3918805257 4016428320 2824721500 2817746822 3007896184 38405281 793667970 322074637 1819575319 2779568120 642476839 3111028312 1003349303 3245228691 2198808744 4276136812 2621710949 1843233190 673332805 1508348143 1123983170 1367156217 3779151572 3498804996 2733924477 1898804549 2463120767 4181410540 1823800267 1820579959 2838977854 1424173720 2165841314 51339353 1112961587 2230941899 2324985633 1871097523 449139388 2146971431 1217776631 205110108 2516025278 1876955703 1817109047 1319377736 2796315007 3549588179 238717837 793627368 3663037714 2701790639 183363249 3530441362 1427386755 1861817248 2400145876 3922053727 3411024818 774392314 2770620114 2954367621 3950592742 3883330576 723127098 2755735956 3205810300 2192422700 3527968150 234240702 1280989182 1301401040 4259968580 3767629204 3684548444 3886338339 2591516606 1062180211 3587560163 66671537 1156093766 1103418278 4229486551 3037479115 2211520421 485022428 2152546687 1739673424 3051381183 2706705344 2543539551 1541658134 483132440 739143267 516446171 1482649385 1136944538 1856101116 3008622642 192681467 3323411267 2368161282 1134505147 1978056019 3259135257 388984788 1779838441 2653220768 3865752923 4153446633 579970505 2583103650 665193977 3807516498 4001275015 1569459821 3031189483 2360032973 3739597835 690709722 1982544047 3056017195 3828122073 2691636607 865394112 2120387282 2950469378 1870159259 491823164 4192740543 1606910285 3643021025 845755663 3281084206 2111579115 3875849815 3817024861 1390716799 40289855 228220456 2911142351 2099332164 2642606407 750970057 2340809855 4102883269 4269542989 2404911535 2196757783 3914289150 588494224 1071212338 3642461590 3585374435 1065831872 4057803057 1386956835 1086637809 1129158383 205663004 444
    </stateMT19937>
    <stateMT19937>
      1405934862 3965964092 3186870261 3318817895 2866673764 3123510623 2888818700 1631338934 2880061785 2720630250 3103330533 2060927945 503834455 357641384 4239172193 3048421476 3878479042 4123294839 857837089 96522242 3957505532 3982987929 1980387520 1783377412 996308863 2322204535 3634194076 933100823 2796247813 3829432957 3008779723 2055580470 3341656166 2512109206 2517233177 4217257569 2378784584 3179625507 892843836 1791996421 729788427 3077024584 1695615470 3339499501 704916517 3668163029 2614388722 1669555565 3673722292 1844664896 2955938712 122294716 3045769695 2215096186 1434331814 2648080681 289526314 4119405958 3640458459 627433988 97813141 3355779537 591949697 2655587231 2337217704 802484744 78892461 3941836569 4224893282 1296723132 1574793440 1560253857 1576259998 5011079 1016887569 2581389390 2809051956 1300498587 700156137 1409893861 4284359682 3603408697 1104312609 946204412 1612960056 3104388471 300710054 4069472585 4114460715 1929699542 3665482132 2789065165 2730934438 3434520767 3867970747 3736944215 4030221260 3842237592 3985384954 3774401600 431446022 1770913715 3811302351 2518402812 253298632 3277147432 3930506524 3029645159 1707425241 108838540 1716062059 3488952116 2743469643 3719996768 3823673222 3744799188 3945110467 3902567329 826733789 330691389 2404924328 3881687973 851131486 2515344328 3485927724 1210402036 607242087 3576667622 2633511290 3903991178 3922760681 1040819793 2181686337 2661636564 1802402218 3136066116 4119581681 4082980629 733801948 3718920045 342800063 3588771914 1172011511 3806137123 2952668083 3723817450 2363737330 432256738 592522371 614448337 3444750452 3201758711 3690179993 282082469 751453668 1530891580 3362734973 884706681 2537793274 4191998164 3472892353 3650846255 3031567555 3505376848 1335600524 2249799473 2013205844 802699841 1636075014 2133352533 1762085979 99193046 2466789773 1325300523 2699157686 3544934620 2216833474 1077942873 660151805 894121153 1989504486 164671542 1447116539 569904055 2224345935 2315261861 2411661376 3252166971 744767839 369028823 4053413117 2220339341 2189411221 1267537572 3161891821 3647831208 3879003318 765151812 2110676806 526929464 3094700059 3215515212 481649883 2819679246 1875554944 3311087879 31375681 2681109056 3040299056 2673083296 3443036605 2275378659 677961400 2852252065 200001009 2130985351 4121951881 300886488 1232334819 4182690333 134362814 2392289229 798355885 1370492830 402459242 122501964 1334360975 1582652116 4159443402 1755452973 977556255 2116310132 732080785 1436803799 1163727870 1320418406 721663291 353183925 3297889864 1757809613 3691227699 2779781764 1558857839 3240319325 2050816030 199379803 2048533271 2565662085 1774325356 2176318132 3023132392 1240217999 4286068449 3259620355 2312883753 2033977307 4156155599 2720489241 4111257106 1197458099 591817642 295131242 912006108 2141710464 177095663 1418130810 2622165172 2509934001 4016103172 2257302232 3209876036 2478559098 380759749 461287205 4214653102 479383519 3118340002 3263638139 2533846269 2009298995 3797261881 1046229194 980685595 1696369492 1182238346 18645752 435958325 2763282667 396501853 2703474868 2061132694 1160565519 4234427305 1241722960 2017334 2397059815 1620406591 3392612342 948432760 1511345171 2949661754 1011764440 4239990619 4175315714 3966126667 489368650 2299659083 237050021 2881288147 4256171471 3760820696 1902624910 3443591901 2711239473 2938482456 127895437 4259938413 875336040 391990749 4259800643 2725479519 1563621491 3192365038 2214211856 1714870131 3244122796 3956205570 1275164127 1328501805 3542483496 2823047144 19726193 1391382334 3590832510 3116448808 3317384207 2527392877 2246216213 204263603 2425339759 1260399097 985913908 3792012946 1136795480 2224158147 1531317279 809804832 1119684003 2696820166 1495600026 3405028236 2319669505 1301970545 1907691934 2184762927 4236502331 2418877116 564714011 3100418751 3439996002 401888213 3640754434 2115317814 1581373117 3331329962 1333938307 3408777567 4177607935 987027339 3758551934 1737452193 1880089994 745397869 1580967431 49872115 1295133524 793595326 3425746963 3258938194 1199251615 3433099035 4076901899 1264180841 1573411882 1708075624 3643382555 1929930304 3626258540 4040195905 194421875 2196978120 1732600889 629713239 1470850912 3339810809 2749258798 2382950832 1750749169 1038145421 767951216 3793112319 2373614646 3989308957 2659916144 1631349688 1788482648 2021749217 953584939 597210641 2648520417 624143453 191295602 1116598634 522891884 2564308304 4191447038 372845602 1444894595 2552426886 2799611947 380136154 4095047276 2797277649 49796709 733854975 606924310 465645156 795352597 1944703339 2490108310 3488299793 2408569373 22547491 1203965467 1835651477 409389575 4269905490 3237544611 1888571465 2374921848 3246723666 115422346 2171573420 2729034351 4038407020 2058517425 3739036643 2098752631 1775588293 2171174893 662856367 710449805 2447792709 3752742113 2620108731 3865122822 1678819665 303291192 4211637719 3701119166 604426835 690707012 3860505055 3198865772 3361025746 98919421 3913656966 2141281551 3367331529 3621742939 2666853439 736326402 3877200925 1367136773 1513590033 2154511308 2523772758 130999514 2695254725 1918766884 1325149904 2833262333 934679550 1556472544 1301917763 635717454 2701098418 1487478575 2090732662 2382591186 1279472996 2059417698 3425999 2779875727 1617720126 2228125225 2268058574 2163184247 625956146 2250040253 2513990135 2819439559 4190112478 823214235 3171954850 3035059118 2781673658 2667224743 1830868272 1747429700 1135434151 1634959429 1973318950 266936750 1823435288 212786570 959980975 3431286994 313016259 3405708476 663612469 1913501567 2190337007 3733716132 2899402116 3474647126 3638531398 1065676324 2045125964 648709627 1618463634 3710384839 2420860095 3462379985 312468839 101710573 1564556641 3705855147 2156094499 202289994 2332404277 1439220605 545811892 3515896704 3264370266 1916160812 3977469325 2918809300 1169637196 3186524630 543146614 3539773829 3293740642 1356931045 2136169887 1374945142 3830473738 3566959507 2503735243 3367092636 3413751835 1892216463 3318448907 2763995111 670764303 571383593 1902676093 3502794799 3012261184 2705956404 727332357 836551172 1588575028 3456586497 1162695633 4234309220 3036263566 2903786112 2214844459 2939858490 4068750578 3592063637 3973340796 2557292724 3066361949 48653777 3971802320 1485970190 1667494100 592331813 4288274513 3958870736 3637313891 1907235601 1929108938 1216651135 1098911898 3832996270 2094769938 3640581402 2653434481 524342943 647189492 424914012 2091425411 2130858882 1623171915 1594768399 1988019732 346743355 2990481081 7005809 1618736825 1511467036 2945742233 2587855477 3720555870 811044435 586150086 319539704 2872908936 223063687 4182671501 2817433399 333
    </stateMT19937>
    <stateMT19937>
      3321457722 419175122 2045569405 1914524143 3253250552 1019098525 2535661925 2052975187 3197181810 160183373 3036099610 1527163597 808584654 160509390 2859504091 2455454196 1725473364 3561782046 3749576268 2586508366 3305980605 2968990435 3402893738 1883783142 1240330204 4088584080 1390754772 127796452 841874389 3565768691 2834828341 2964599684 1302822741 4262084168 1011425882 4161892559 2884422510 2325882169 1627341014 4078712153 619261802 371044453 2561150418 1144175929 1161429812 2951044970 3569216116 2019144463 1076710313 726248570 174911549 1006236783 351719778 813251117 37958211 2126980109 1458077426 3775811061 830916408 143458423 3848064136 4075330994 2380134072 121729502 2192792157 1812587976 2617677232 1253650580 1358685078 4038698147 3374561310 1049649644 3459496671 2028570887 1392522764 29118326 3961402749 4259309419 3052570040 3183587000 1131601718 3659332419 4107004718 1818029814 4055907816 1649348026 426047030 350715863 4123743121 3963774798 1645726359 1850246281 3784547109 1655902211 755010547 2626556860 1782282602 512973649 2894048821 930227521 1359789473 2073540321 2422132065 2088313701 3370106309 3086354393 1445345616 1020419931 4153218256 4109048397 129696574 354204330 1469495294 3807140043 2824309121 1056388961 3911647486 3477933308 323854858 2472756074 1119683407 2913409147 2798465469 2432926087 586646440 3778594976 1932045932 2386743156 3956385741 1078841806 2401171919 4177259187 2246564435 27659943 2722107271 4197197931 1185836083 1816086355 3361835924 1782070142 237295189 2400140704 2301249217 3273559206 3268678988 2545509954 297984996 237125512 4280057875 2930734871 3571095383 3063407750 1749562347 3102975440 2726764690 2540786147 2132137766 3206648710 3897817460 1814350658 972436976 1980615869 963915504 4018757391 91483560 1932557547 4059599514 190919228 1350241118 2999460362 3518010488 3689932012 2951346178 2642654010 2953807064 184781074 1712623108 4153369616 1448713063 703602544 1885821773 3875448149 87151200 4090862603 4166930643 3566608468 2884723125 3768359616 2122877031 237734468 3593648238 2094465047 1150315984 3608278060 2684560168 2632361151 2737857537 1444065731 199818572 3296303661 771816053 1498764706 170057498 1173843302 2187335597 2987619613 3805058523 2077362254 3820899526 4096666732 2367893826 2468625002 3234842057 2525470929 4079761509 2657677319 2580255349 3875575807 1023881313 343792374 3901931315 1214446545 3273430713 3813576161 591599427 101804987 1954966801 3224735476 2110469009 528253150 3557879396 3523515158 250409870 4089224077 628189427 466837701 1290654588 94705241 2315746676 2798614747 4046675184 2232630323 2843872953 35849302 343396656 3748631107 2795311069 2039956879 1563044537 2421716134 2710977394 3262841898 4080899569 2487531509 2616077950 2586722414 704633092 1644218578 1651609389 2434660548 1871161076 2774874671 689548912 3363820953 3127476867 2510983188 3229052472 730443339 4028762192 453682524 3296106251 2714034622 3875776988 4038421857 51497445 2636894544 1045067932 2785358944 2489291172 128270819 1073810613 561662797 3613256411 2890197876 1965137272 3132718576 3270134033 65924493 1465216285 4182414127 4179003818 1114033158 1512285474 1398684312 3456836650 1113905428 250334443 3187546503 1923422265 2444845661 3373080050 2030007766 4128561150 2024355870 3379755170 52537771 2021086791 527244280 282744764 2782872610 2004493693 2483374263 1712764442 3790691625 4200220384 940307289 186326032 3016763686 3032053534 962125370 2220443262 2999821498 194955009 3559749221 2056959417 3586307906 4292370268 158777210 1651957017 3445097827 942220055 1556206394 2068937969 4108583315 2718162981 3603471209 1919390748 2672790273 3846618390 931355108 234152806 2930276030 2902377047 4021044249 1309872964 1556198929 705743438 1768392535 42925871 180042743 4048453663 2413523951 2161400057 1530596415 890158109 2446606955 1665156466 3783942894 1505734209 2902628111 2765799106 1296923001 194283281 1119452357 699884787 1981352608 3616748344 2478963572 2025950666 1920161008 4113156740 2540970899 2811036685 1090910999 470488631 1282179524 3409146290 2966671572 1275985918 1339439662 2141152244 3367253386 2938407682 3831069308 1103362196 636123302 3235319093 3610130144 1336281986 2985847448 1559154300 3720806533 578124111 1954621672 808815747 2593919312 3298732371 3685757398 3427918235 2823954523 3806410035 2953345185 1967987404 3907463001 1336166587 169133116 1534539663 1531472426 722078253 1067999348 3229278540 68926874 3834409475 481267375 1620389545 2277755604 3106016153 2780152432 1423146968 656351727 1015814812 2830703012 2024604582 2690208251 919040338 2169266138 4067618930 1208379497 1679948783 3273049372 1446210700 848092771 1488200637 3606683754 4193680496 2250569893 3840378513 2939086326 3887446554 2119277912 2075565748 2411906563 1567552619 670940892 570542827 3509024955 3479791094 1216645278 2000834539 3065046474 4093288519 340072101 3348049607 3293242121 2056936131 3728957693 1219372510 4207690315 3494104822 2272562602 97066911 2446583788 2706131783 2347092439 3341921498 3890510553 3638520464 1910180183 2584170079 2541714840 2194159702 1611616885 2864723565 2944152699 1450345131 927950052 2168366902 72356955 2837136204 2566973672 3428174444 3376653024 1574858255 570124790 4262326802 1295321406 3014472161 1659357523 3330600215 3294182571 447335068 2529581523 1469145088 1908941990 4274592082 2426960724 2208808228 2047391761 1663518186 3202853241 2411469005 4135149 1899392688 2218118686 2459708064 2544725930 1392168339 3456889962 4192083462 330672471 3653859278 1972367827 2297522164 2708880084 3215614638 3708678304 4241914448 2932038232 3960719759 1762344304 895765558 3559205751 3505512508 3449442561 2200823049 3521836719 236077495 456729931 3765477679 1588670407 1843930011 3317655622 3932119671 955183255 836867462 3066836567 926034077 1350920403 1904207664 304405235 4256591187 3290998250 1400992807 2515485869 2629362883 2164270884 269788498 3046879769 2779046627 3082988152 2074321033 1216563962 1459620932 861469309 448571697 333196619 3398772237 62247607 350112662 3839025266 1976210507 11988593 2173055123 837269823 2469399044 276425619 3106555297 3939504755 2290075774 1108626776 3581864003 2286952102 228012522 2488307874 1836589221 73728702 910932284 2152422006 3651945254 4068581116 1484580480 240377896 1970474385 364036079 3154484024 1674604173 4060362183 2682021605 122455958 2160653425 1733360563 1283638013 1697960360 180056619 1103088796 754935931 3796908801 2380262796 1670977025 3026701578 938281551 1057433622 3575756875 183516484 1890033402 3691300786 33244110 1935203922 3224371185 1885079049 1878802773 510581223 1375808332 4239179554 1088552264 1306805268 3457307901 3668705982 2296576719 2527121995 1773080506 3812920097 2668746192 2791448398 498
    </stateMT19937>
    <stateMT19937>
      4176266296 785305641 1679303806 865046563 343672548 3509945768 3522723037 2399441269 1136708032 3031199349 285576214 3998471830 2032230529 385760111 2620769624 4223625737 1693922699 4213360850 1238507827 137171086 2095587678 3669023537 2102876121 2772495952 3144203671 3465354887 3594468874 705764645 1464693353 4178794019 3272526325 1470619522 3377832941 1824725875 3552111455 3636597690 2024393116 2726026725 2721205068 4218053025 171592760 119498544 772969286 2344211035 2071051720 2435153357 2712629698 1920013029 2220320468 4194174851 3213632384 3004238670 3421741078 3673709759 3151460250 3159930733 185160581 2504302974 3528969405 812239031 3534400169 3655252613 399637464 33850973 1556893663 3822027163 842938964 1611091908 1363594334 3919908292 1846849671 1051938311 555094279 4202689780 2295414459 2446790512 978297547 937250275 3670812192 612187415 4188511244 4145315465 4030956638 2459181862 1347609752 3690306332 1231789999 3619407443 2927565041 3600617190 2688074869 1041860351 3166336229 91039636 34223001 3539163994 2644980365 2622015806 263651508 3129006034 1187844734 2452865583 29857892 276896298 221392625 3435848754 3432892745 1461666981 1598232233 1997849045 2976398440 173794876 3740479218 2702457801 2077192593 347124934 349467463 155743910 5692990 862731840 908081723 3505347223 2124164684 2723250678 857889974 3443483927 3785018547 404000461 3483072056 3454091809 1621054074 658278568 1571900760 1359503222 73483885 2902490277 26604618 340462118 1606251260 4091619574 3052004366 2058896094 450540632 3720598524 2049455192 849463478 1315735993 659012928 4110012529 271864010 3172411336 863124527 3614063811 2635082772 1319351525 794724440 8419051 914520118 384395443 2420458160 3463697015 1346365169 2244764564 1874848500 3081041735 1871958286 3777086795 2657071580 852067134 2046590750 2030857632 4174973005 2697963960 509551035 1233092055 4031585958 97781943 2156588909 3452838687 3857048872 3844782672 1527594320 2129868111 2732805037 2160117375 3547664876 4163196992 2872109138 2715670455 1285195816 1790787897 4097383698 3838998277 2914956823 399986940 3847224030 3323566657 3145149959 1105094604 3894604006 2908728290 745124961 535661655 1180229859 484950724 723559599 4217278871 3744430770 2051438959 3137314593 2582110326 816109007 2029274725 529718960 496176415 2449075208 2996758438 703967915 1220592469 3086908420 4289326255 2451052522 3837964566 1675570143 1259376678 3767988295 1090233016 3986801070 3379832000 913086361 3539537757 739653034 1137544887 3089382507 3270383637 3397945578 4144099035 3377003532 998459997 2846873705 1651467593 3950085783 3594551396 1791583733 2260244579 2609126439 2572573296 2353275454 1695100397 4075161769 3702782430 842042022 240593746 71935727 4235065185 1567468699 1729654248 1904777607 4238739160 543830498 2888027381 1671642004 1426747573 1908841584 64978332 1185496514 3214155458 1065735046 3811931003 1575761782 3599920444 1811230401 884124620 707639430 1354538170 2389351127 1599929268 4230922003 3199655766 2014051328 2930844082 2999333260 3326050662 2499796545 684109183 2046783794 3850148870 4131756641 456189651 396442719 1124934474 2719087343 2426573903 3467057849 4224505421 3882564842 3590925846 4218591468 2326786285 2090137813 4279663090 3134946349 2915699235 2658110064 2834225595 2624216368 3696901991 2616529966 2744196673 4003944766 2008943415 2336287544 276399624 1831747630 973134585 3122274119 3181438037 573328303 2574605461 1070429461 2364874610 2838371136 1792466856 872661992 2147096119 3013641416 970752573 718058160 1543220227 387944915 3707577759 1749470388 715684709 570865315 4259843318 3579007305 1624215812 1642315370 2059531341 982371485 2093746936 3286467362 3959937935 4257026644 4133741 3323835488 2968636422 2082799737 3259423407 3758558938 2171997339 1082166956 2980448757 1723473103 146447811 4058669179 4278300782 2554525034 3936669842 1952418118 3757575348 577000214 124728246 3969393879 1681668746 762946413 2965216981 1668474420 3692152199 1731461129 2164041013 578054843 876257414 931786498 752780853 786197102 3057199196 3577684075 1921496112 2282310644 2795148694 4208204758 3226761062 1323240146 2270523018 3939673921 3751640005 4177177483 3681731471 4098826795 681067027 3099186074 3271888223 2966583088 3970429481 3599910643 3450557341 2842799639 572675241 1820766387 2090869629 2069232243 1152530238 2742502365 869016285 4032056415 3704131169 2140818275 262935499 3446376247 3364151219 1432379287 4081509812 2997828826 690784473 3376452247 485840666 262067941 3698751863 3424489194 592039968 692743843 3648831675 3002101525 2827422753 3148217800 1316467299 1178986607 4178075239 3204812020 4275714053 2770182300 57587395 3133784338 506369070 1900596823 2956923539 458692001 61862672 1295443412 1553460216 1308598637 3763328625 3182365270 2190492118 3439464818 1449188234 1648155881 617016369 643063609 4035856376 1659223996 4063869998 3763712936 1619804395 2170150798 2602369736 2190971725 980999961 1382562432 3990559485 590097317 1511906031 2625424156 1091482034 1199752196 880121758 2894933122 3212408592 3627979746 3307695955 773164025 3663477512 599255640 2456104606 2086444173 3053170268 604167167 3207947060 2177792232 1156557954 787257802 3846753558 180372072 2499282492 3767847463 1737501620 1451902563 2781850925 665696974 2817168795 620308262 3046297639 2418811693 1283332884 3294040054 61901518 938937375 516806401 3929737875 4228401419 2898239045 1924130326 4049658961 4238440764 4002837823 3375362573 3708108171 1895751131 3154221606 1956614149 3713823946 640889455 3084112861 3576164952 3708124110 2770568479 3411799648 3315768924 813618458 2819023653 4127695906 11109648 128287352 3016126575 2318569399 4178441486 1549395019 4289158727 772833560 2969036830 3313655152 4137554286 2293030994 536425865 1006861461 3269669932 1012176891 2938206180 3931068622 1284256590 977129184 420436430 841930287 2923793477 768304027 2007006870 1415076646 3322813505 1369239822 503441568 152618799 3924284570 2764741916 4151799449 1857180297 2650337979 283678422 1086504208 1132215537 4096615423 1134298525 831896760 3815949145 1797139904 1692061048 2352363927 546168561 3134722449 4072191298 1712160633 4170990725 1090360330 3165927772 4237206564 2171144116 3391831607 3085093157 3276842846 447553032 1637842202 2148200230 3171949878 3077912314 1034148252 1244214048 3806029704 3189032106 993016371 1679505889 2015993813 3280456756 2554750305 2309240249 1751257641 232279930 1467018896 3001531763 1491707449 3171314718 2455694213 1730600963 4274508360 415428657 4101115200 2294484066 2573402894 4184349264 3902638783 2116701478 2624044930 3713445710 358858352 4077560578 3834569009 4135638302 3109874596 2885803364 1000773012 4290720945 887909576 31262033 2012577999 2984063361 295
    </stateMT19937>
    <stateMT19937>
      3425068916 3731407332 1945917557 987266333 2670338412 2038730272 500442096 1457509970 3603260421 4062504944 2949509979 1089153395 1775152988 2229373600 3661156359 2396566802 3223848530 3439032081 2575342981 3976109089 463738701 553074894 3314408429 1925856910 2410845373 796629234 3637920208 4051191560 3861845290 3506055396 262506430 3370880636 487606820 3485016704 644546053 2019274875 3253565745 3832313677 2607443126 867206205 2683632023 2466240378 1089391886 3019600837 3738889497 31463914 572068467 1989617641 1086291772 169427032 2255376760 1248471721 1233621556 529706105 2540639783 1088330503 2047250647 3183550468 3779884248 589983510 1551940222 46603968 1421693196 2611155468 2243705145 2973085892 2986207109 2255965145 88914221 393881000 2385426013 3980853606 2410230837 2762971586 4131847785 4098490394 3470230213 1113268334 3797680073 2028605328 3895090610 503535149 2744291085 1547332182 2222372678 2088178031 1870961677 1754527821 719203182 3396190118 3579084750 1728281848 1464201495 3837399026 3529842884 2930344334 1543152498 2447775763 1173458555 4144926972 2066461337 2272112497 2295216682 74437725 1799253627 736083830 3278090474 3696587082 1569543306 2223282701 130999139 3983262650 1636579431 2233321032 3853087740 2433264423 1676966067 1888150746 3317177069 1256644945 1975018311 3621511861 1202454676 1709452953 3528260804 1711778836 720258573 2799729697 3929104055 4183892264 2528693884 3695871786 2350167582 1322282678 1535079932 1915209018 1091377497 1914653123 1918808073 2553661627 3673597678 1614473892 1093857403 443774922 3859948180 1144921038 696266873 4120041187 901291571 1570895705 517659461 2332339836 1707696553 1616234575 2622623992 3581133645 3558262961 2359970562 3966973855 1162844789 2609920454 1432895172 2866858529 2693739703 2284185309 2916258463 3167524551 1772710796 1376732596 3256756662 1919596382 3077057415 145972275 3584286327 2866070523 2061185478 1817220741 1311773141 1030028826 3356024083 2132636331 3143188474 1920289954 2173341782 3481462145 4245427558 3496018970 3384900626 1459376168 3609796192 4174155504 2354834630 37701666 2825903824 3736023627 4264271503 1833718184 1095706964 2444184144 646007791 458740892 2675043926 4192258837 3890614692 3788025439 150641702 1864613337 4068863689 2730469237 1449972686 782069675 161890349 4264035355 1090127700 1588045566 845112054 2977238208 3438966310 3243257908 1845961851 760253887 181362629 692847343 1487750240 3479384221 2308191505 3116787762 575451937 4070723644 376592562 4096431956 2200932548 3122324087 1422733368 4234783318 4122460516 3659803049 1264091552 741272761 3970390285 2549731318 1535846427 2260834322 822303568 2020494469 3237957163 718937148 3248709294 1236242559 1812993069 2824113184 2484023444 807668864 392295188 140365702 528031243 3540241856 3070670105 51090723 3379546098 4161894631 3161268874 2045544007 4073473688 2335570235 1845751916 1364214372 2155732226 907349046 370282863 1463130122 3151105277 4110893788 2781067077 3811348508 844284697 2621617395 221839924 4016561692 511778905 3554938633 2050514624 3422911068 1749038217 4011321880 532111246 1485895357 125139969 1292621490 3376195582 3065427049 4251346607 78898028 2593728730 3237694948 2172161074 4013658467 3590358694 2375002664 3376445044 1385415927 4035999441 253531606 2590255411 4026481729 410662646 3708903702 3397831672 4013679732 4290083859 278395541 2484218234 2021498554 4003042801 4190843403 1750421923 4044565737 2955788309 1640411172 1090200820 3018549457 470906872 135761969 190513281 3197807079 366474199 3579410246 4168590615 2632681814 368980016 1597902824 547744076 1509203627 1250655668 3699472914 138213313 857014754 940121127 500233236 2808948825 2439148792 2483336733 1499546284 1054242210 3768611520 3747134840 3987318919 3548558328 4001365888 1228296046 695859746 642704468 2887410448 1395609161 1242039630 3755045733 2192977066 3697062662 1337545173 2725570445 868693199 106336875 2940305779 2848927916 578179800 1695028411 802590081 573192955 2627614410 12355571 1117860092 156589363 1498666933 269328896 1081852135 732237870 3659151333 3214607300 3165964404 3689667544 3261933304 446512417 1174580469 2891448944 389889102 112363349 3315301071 2299917290 3870558674 1762501509 2674837414 2685231011 2521617578 2822213751 220427907 1113883569 2737734580 3385412329 3222067649 3014420501 4253244099 4043766351 2841830115 1209810800 2701569882 2793450767 4031528139 3380036785 1386113970 988562254 463323597 1808413393 1657350288 4145874891 395526965 3000261328 3165493296 1011029986 2407071228 2107629466 3019565001 4292929035 1756371265 3177407510 3859272538 2617133637 4130297373 3015060262 4187033612 2335278880 1478236481 267299483 2508133554 1249189244 2008314952 3967562303 2003183178 1213700909 3823754602 2779368455 4175265360 2052319530 2302698780 4200129156 1328654533 2861263242 3703799012 932270226 735310689 1132899458 3678942986 3115074712 4126047959 2127780113 1525805414 397319683 2646977472 2619024884 4093063689 185393134 3170547795 1327127999 1573257323 1134499506 2584587319 1947677075 1981773182 970157591 527712096 3866937162 3347736632 1748494417 1702310148 2231270087 840367772 3254839892 1939400399 1321868584 2107437877 2549369687 3333126024 7730110 2797915744 832665988 1270010934 973680746 1586414223 1269952500 3485583762 1670673205 348190596 117668441 2664275178 4278199901 2022673197 1654639759 2162774291 732171523 3887803339 202730 1099553583 3469540224 2877395252 2737402978 205945033 1718895127 1698952505 2886236895 3152967849 3115577066 944786893 513167597 4117902975 2996016784 24995723 835512659 3580050663 1614556605 1143020555 1041324694 1010669647 257910317 3436238607 1653599066 3530096010 2287672407 3647471610 3118088198 2873384142 4124278805 3854044069 498120090 3783374140 941305875 2829151631 3852166931 3120347086 3282235364 1320015149 1583068779 965354740 3411587 344231027 455181691 1144741521 438004153 3950576799 3491174120 3771296031 854987207 2794143967 2556595837 1888993655 304947795 2534017085 60625556 3709344387 3813748219 101527558 736596769 1478949199 538230970 3089104807 3618372281 502673082 1803231068 2496920344 2965117700 1613585284 2456227859 2176328452 208213405 2627665883 3703140019 2621903743 1795517665 1373441730 76621088 2682234449 1350136509 861333422 669196457 4221961909 2844333886 410771763 4027350344 2041363153 91172200 3883424101 2650536186 2481369673 2178586374 544101860 2941020928 2197060633 1631256753 342733035 310749715 4286035853 3034992842 1988034181 103287742 3983392204 1881841720 1955954812 884859007 1206500766 852428585 3698222893 3613903866 2834300115 1152456690 907000387 791401441 2775763933 135292776 4123076734 399156134 179661035 224638976 1382522301 1450980987 1737001617 3309154318 33
    </stateMT19937>
    <stateMT19937>
      3317656978 4143793766 1168333686 1080160170 1912174805 3089351893 477372150 3454911043 2176124707 760457364 343178699 3679592120 2668030198 156580879 3191719514 1265887534 4168488846 798543099 2620938053 14796003 1363281142 2636106786 1885468792 2376834405 4290557102 4189976176 3532380124 1394090381 1168024330 2089591209 277131840 4048299609 2790798822 3890840067 1911504150 3326646640 2153188994 618777182 380006960 1469509460 1217940148 1451797459 2538594770 1604870630 3796559721 1766697957 4168363411 1072149279 3803620838 4005544170 1745686103 2195750546 1495197841 2485778642 1853056690 3794493498 4175846349 3799746783 1914207654 816782108 4084901891 1373707370 2017470222 940018814 1283563999 2160345501 2695290208 2861798095 2793479700 1798793814 1355509445 2598531955 2499456829 701185254 2467277197 3600359436 687021348 101799894 1697916883 195236097 2907270558 3563011366 2609440156 1511448315 2784457782 2515769707 515532849 659830290 3379773096 1806376715 3513462356 452523445 914935823 2432715740 538771156 2785230729 1249801607 1302928038 3631688723 1031534259 1146851943 3758920769 844785609 725546713 1397222198 1771943931 2285565585 2309851625 3917413332 1049019391 3694330161 1087992716 49615486 3307720077 498108933 1057384184 1794669644 988425614 4093841206 729482789 2880664023 541336285 2517317716 2860140750 2603651903 292112582 1484643553 3724710230 1346903437 937396854 3745967749 3000005811 152726464 2101672423 2900191682 2660934856 1930295043 1666607958 2088388614 1246077310 204138510 4203244744 2653580052 114347695 582907607 1280016537 2373485348 3490910397 1483287145 2017059858 3286893863 4267146751 2620507845 3883033197 3656347376 4163931158 3521955914 3421774795 2130746569 3366811610 3019060128 910209438 1617429869 2081858685 2929268617 1944240302 1192267532 581739025 214450552 2112017233 2713843820 1278848258 2267509708 736970859 4012930118 4221372028 2499459891 3442768644 594415134 1785995560 1157642273 972109544 452826007 620618255 405325387 1676573970 4149594986 3939176619 361251525 2432344048 1135183092 1940340446 2282134417 2392373468 3168770977 1665074541 611899006 2023223157 2163481336 1759172170 3158353999 4280920969 699104411 314563755 919160471 3550097364 1045282545 321026199 3858428868 333335629 3929089421 1241457094 2517099858 1531879114 218937945 2987929500 326519162 4171035433 1675077588 2714671937 4214882834 2608222331 1132354192 1834512521 2196101634 2881636501 3079409271 3532760582 900251552 296681730 2044183660 2077417112 3047236832 3848278164 1331650335 1905522484 1580608802 3960611277 1979633920 2838859169 3790868865 528655695 1120672336 2332376933 39806355 2633703909 1008039726 2454174310 1530801135 4205390492 1999911603 788672926 2003825835 2982501544 3245338550 183742589 3271107070 1774435269 3306357912 1178838904 788869560 2691128323 3130103140 3859256689 1145037422 363349953 2005911718 1395670857 4170447798 1517249856 2302263243 2778745527 1649607349 3601364782 3237754991 2461430018 8402811 1426483382 926187188 3571364613 2685035556 2743707600 4269775611 3555667133 20095296 1047270153 66294921 693777237 42738606 381873776 101533806 3875822270 523912691 1908885091 1429473562 3703606766 2808415874 2651760006 3285697006 3177751983 3512407258 3858353145 939777563 4130258573 2466385196 1805959550 2980881768 349444378 2530816897 2624519617 1309209050 768190026 3592970310 1530989623 2288974450 3542283137 2407830398 2658764596 3371476819 954746883 2198501882 2696369060 100022581 2170242884 3259420506 1234778386 3123700963 2800814504 282386372 2246509702 288135261 2066652699 2093011577 3488442557 1501061599 1540809428 1686812150 3313807708 3840900681 3331677717 1256251392 2709501353 2547471748 1426273938 3312825689 3947610639 2535870306 856358016 2355490911 329224346 2977354723 4043901259 349083351 167268346 446501190 644757804 1428060113 840375380 3560852152 2876449578 2992356963 229007722 763312815 1111993395 3898836027 427877253 2894435255 663525601 4001682831 4253628143 3703671296 1246734799 3757110993 2179417512 989534374 1742164667 723507432 3749546866 760197659 676404337 3493160489 2771679827 3426109391 3652175823 4201691171 2247624169 1220053092 4104223219 4146643276 4201252993 3601430495 3916301296 4263066501 657138088 1999003966 4176938897 1700543445 4255082604 249541364 3893273882 1953211652 4029600828 3222480402 1773622154 186793898 218577178 2783408632 2037850455 3560909959 125548926 3003211879 3290047034 740588395 3873615702 2564090586 2159931515 96792244 1074952960 356565387 3976670987 1894612984 3710256360 2422343499 778573809 2340269631 139043341 3485092585 4086796876 4195894155 926482475 3815701869 3387957957 2063679640 1778919169 1316108892 3116948572 1118649883 1363432343 1719659247 1791968716 2762386502 3750161263 3332462757 4062198247 4050647984 1216984020 1245094247 3937284921 497048589 1939984400 1776211767 3983426707 2603018464 2479358290 1861307211 3578893897 154072587 1082537978 3031038858 3354703494 460683482 3802173347 700069321 4210950154 3584511178 136541850 515073347 3819738560 3360161555 1603309096 2242578584 3445998605 3510666145 2054083376 3961689682 959268733 348927205 1895871197 2288673287 1236433351 2980143156 1090454059 915462993 2154498375 3396597416 3730719401 3859149119 2679062589 160124528 650503452 520717104 1676321980 68625324 2137934005 1136905968 2287176846 617358233 788420995 3928985780 2132832473 1662737111 3008652174 1719755802 2764889379 957917852 4048439046 3511427496 3047182648 3729350937 3227391015 3683878245 3072396377 2048168780 1547732282 4006394233 977699556 914554840 3419880931 3481409232 3354235487 1162733228 1274641989 1077036114 256296092 2148060599 3505987747 2151558474 854744503 1431478053 625951207 1876587782 224272946 2433673024 2911447116 2952601621 4081504870 14663981 2735549594 3697127125 3443307803 2256158404 1128631687 14245575 2687041131 3477490030 2073646797 1697205582 3859875906 768246483 2187192184 1297219465 4151734465 1769625667 3623911854 75875900 3003610550 1675052220 2323930252 1489104739 1615048783 1735781948 3996410295 742368397 4017214873 1591522197 1716685106 4019376015 2496390529 2186011408 18384224 2279044218 1545596537 1322980302 3299643085 4065429495 3523940895 1335005325 1385195034 1259168891 3224622948 2782131958 522444582 3160545833 2888567881 3974225442 3273574756 281187969 3656684675 521863226 1348162611 2905159054 2532204786 3936021591 2843767473 69211997 1743813762 825148418 4222092340 1211211682 2004075538 2240139410 3380254541 3122923759 2717460489 1011197379 3713127664 3333910825 3016960020 961985946 2767540040 186613834 368312088 2813564728 3980379327 1117661359 2509675104 1245527458 4279334643 3244982241 703874188 1169851315 326664886 1144745055 1199803676 348
    </stateMT19937>
  </random>
</cain>
